# Supplementary material for: Development of an efficient and precise adenine base editor (ABE) with expanded target range in allotetraploid cotton (Gossypium hirsutum)
Source: BMC Biol. 2022 Feb 15;20:45. doi: 10.1186/s12915-022-01232-3 (PMC8845244; doi:10.1186/s12915-022-01232-3)
Supplement: Supplementary file 2 — Additional file 2: Supplementary tables 1-7. Table S1. Primers used for vectors construction. Table S2. Primers used for positive test. Table S3. Barcode primers for detecting off-target in base editing T0 transgenic plants with deep sequencing for GhPEBE gene. Table S4. Barcode primers for detecting off-target in base editing T0 transgenic plants with deep sequencing for GhCLA gene. Table S5. Summary of genome-wide potential off-targets predictions by Cas-OFFinder tools for target sgRNA1. Table S6. Summary of genome-wide potential off-targets predictions by Cas-OFFinder tools for target sgRNA2. Table S7. Expression levels (TPM) of TadA, nCas9 and dCas9 in GhABE7.10 edited plant. [file 12915_2022_1232_MOESM2_ESM.xlsx]

## Sheet: 1primer for vector construction
Table S1. Primers used for vectors construction.
primers	Sequence(5'-3')
the primer sgRNA expression cassettes/F	AAGCATCAGATGTTCGTTCGAAAACAAAGCACCAGTG
the primer sgRNA expression cassettes/R	ATTTGTGGACCTGCACCTGCAGGGCACCGACTC

## Sheet: 2.primer for transgenic plants
Table S2. Primers used for positive test.
primers	Sequence(5'-3')
gRNA-F	TTCCAAGGCAAACCCAAAT
gRNA-R	TCCTAACGGCGACCAACA
NPTII-F	CTGGATTTTGGTTTTAGGAAT
NPTII-R	AGTATGGTTTAGTAATCCTGCTG
dCpfI-F	ATCATCGAGACCATCCTTCC
dCpfI-R	TATCATCGTATTCAGCGTTCC

## Sheet: 3PEBPprimer amplicon sequences
Table S3. The guideRNAsequences, primersequences and amplicon sequences for GhPEBP gene.
Target gene/site	Protospacer sequence	PAM	Fwd PCR	Rev PCR	Amplicon
GhPEBP:sgRNA1	CCTAAGGTTGAGGTTCATGG	AGG	aaggaaAATTTTTTCCATCTGCAGTTACT	ttccttTTAAGAGAAGTACCAGTGTAAGTGC	AATTTTTTCCATCTGCAGTTACTAACAAGCCTAAGGTTGAGGTTCATGGAGGTGATATGAGATCCTTTTTCACCCTGGTAACTATACATGTCGCTAATACTCTCTTTTCTTTTCTTTTTTTCTGGATTTTTCAAGAGAAAATGTCTATCAGCAATCATATTTTTATATTGCAGGTGATGACAGACCCAGATGTTCCTGGTCCTAGTGACCCTTACCTGAGGGAGCACTTACACTGGTACTTCTCTTAA
GhPEBP:sgRNA2	TCCTAGTGACCCTTACCTGA	GGG
GhPEBP:sgRNA1	CCTAAGGTTGAGGTTCATGG	AGG	aagtgcAATTTTTTCCATCTGCAGTTACT	gcacttTTAAGAGAAGTACCAGTGTAAGTGC	AATTTTTTCCATCTGCAGTTACTAACAAGCCTAAGGTTGAGGTTCATGGAGGTGATATGAGATCCTTTTTCACCCTGGTAACTATACATGTCGCTAATACTCTCTTTTCTTTTCTTTTTTTCTGGATTTTTCAAGAGAAAATGTCTATCAGCAATCATATTTTTATATTGCAGGTGATGACAGACCCAGATGTTCCTGGTCCTAGTGACCCTTACCTGAGGGAGCACTTACACTGGTACTTCTCTTAA
GhPEBP:sgRNA2	TCCTAGTGACCCTTACCTGA	GGG
GhPEBP:sgRNA1	CCTAAGGTTGAGGTTCATGG	AGG	acagatAATTTTTTCCATCTGCAGTTACT	atctgtTTAAGAGAAGTACCAGTGTAAGTGC	AATTTTTTCCATCTGCAGTTACTAACAAGCCTAAGGTTGAGGTTCATGGAGGTGATATGAGATCCTTTTTCACCCTGGTAACTATACATGTCGCTAATACTCTCTTTTCTTTTCTTTTTTTCTGGATTTTTCAAGAGAAAATGTCTATCAGCAATCATATTTTTATATTGCAGGTGATGACAGACCCAGATGTTCCTGGTCCTAGTGACCCTTACCTGAGGGAGCACTTACACTGGTACTTCTCTTAA
GhPEBP:sgRNA2	TCCTAGTGACCCTTACCTGA	GGG
GhPEBP:sgRNA1	CCTAAGGTTGAGGTTCATGG	AGG	acttttAATTTTTTCCATCTGCAGTTACT	aaaagtTTAAGAGAAGTACCAGTGTAAGTGC	AATTTTTTCCATCTGCAGTTACTAACAAGCCTAAGGTTGAGGTTCATGGAGGTGATATGAGATCCTTTTTCACCCTGGTAACTATACATGTCGCTAATACTCTCTTTTCTTTTCTTTTTTTCTGGATTTTTCAAGAGAAAATGTCTATCAGCAATCATATTTTTATATTGCAGGTGATGACAGACCCAGATGTTCCTGGTCCTAGTGACCCTTACCTGAGGGAGCACTTACACTGGTACTTCTCTTAA
GhPEBP:sgRNA2	TCCTAGTGACCCTTACCTGA	GGG
GhPEBP:sgRNA1	CCTAAGGTTGAGGTTCATGG	AGG	agcagaAATTTTTTCCATCTGCAGTTACT	cgggatTTAAGAGAAGTACCAGTGTAAGTGC	AATTTTTTCCATCTGCAGTTACTAACAAGCCTAAGGTTGAGGTTCATGGAGGTGATATGAGATCCTTTTTCACCCTGGTAACTATACATGTCGCTAATACTCTCTTTTCTTTTCTTTTTTTCTGGATTTTTCAAGAGAAAATGTCTATCAGCAATCATATTTTTATATTGCAGGTGATGACAGACCCAGATGTTCCTGGTCCTAGTGACCCTTACCTGAGGGAGCACTTACACTGGTACTTCTCTTAA
GhPEBP:sgRNA2	TCCTAGTGACCCTTACCTGA	GGG
GhPEBP:sgRNA1	CCTAAGGTTGAGGTTCATGG	AGG	atcccgAATTTTTTCCATCTGCAGTTACT	cgggatTTAAGAGAAGTACCAGTGTAAGTGC	AATTTTTTCCATCTGCAGTTACTAACAAGCCTAAGGTTGAGGTTCATGGAGGTGATATGAGATCCTTTTTCACCCTGGTAACTATACATGTCGCTAATACTCTCTTTTCTTTTCTTTTTTTCTGGATTTTTCAAGAGAAAATGTCTATCAGCAATCATATTTTTATATTGCAGGTGATGACAGACCCAGATGTTCCTGGTCCTAGTGACCCTTACCTGAGGGAGCACTTACACTGGTACTTCTCTTAA
GhPEBP:sgRNA2	TCCTAGTGACCCTTACCTGA	GGG
GhPEBP:sgRNA1	CCTAAGGTTGAGGTTCATGG	AGG	atgtatAATTTTTTCCATCTGCAGTTACT	atacatTTAAGAGAAGTACCAGTGTAAGTGC	AATTTTTTCCATCTGCAGTTACTAACAAGCCTAAGGTTGAGGTTCATGGAGGTGATATGAGATCCTTTTTCACCCTGGTAACTATACATGTCGCTAATACTCTCTTTTCTTTTCTTTTTTTCTGGATTTTTCAAGAGAAAATGTCTATCAGCAATCATATTTTTATATTGCAGGTGATGACAGACCCAGATGTTCCTGGTCCTAGTGACCCTTACCTGAGGGAGCACTTACACTGGTACTTCTCTTAA
GhPEBP:sgRNA2	TCCTAGTGACCCTTACCTGA	GGG
GhPEBP:sgRNA1	CCTAAGGTTGAGGTTCATGG	AGG	attgtaAATTTTTTCCATCTGCAGTTACT	tacaatTTAAGAGAAGTACCAGTGTAAGTGC	AATTTTTTCCATCTGCAGTTACTAACAAGCCTAAGGTTGAGGTTCATGGAGGTGATATGAGATCCTTTTTCACCCTGGTAACTATACATGTCGCTAATACTCTCTTTTCTTTTCTTTTTTTCTGGATTTTTCAAGAGAAAATGTCTATCAGCAATCATATTTTTATATTGCAGGTGATGACAGACCCAGATGTTCCTGGTCCTAGTGACCCTTACCTGAGGGAGCACTTACACTGGTACTTCTCTTAA
GhPEBP:sgRNA2	TCCTAGTGACCCTTACCTGA	GGG
GhPEBP:sgRNA1	CCTAAGGTTGAGGTTCATGG	AGG	caggtgAATTTTTTCCATCTGCAGTTACT	cacctgTTAAGAGAAGTACCAGTGTAAGTGC	AATTTTTTCCATCTGCAGTTACTAACAAGCCTAAGGTTGAGGTTCATGGAGGTGATATGAGATCCTTTTTCACCCTGGTAACTATACATGTCGCTAATACTCTCTTTTCTTTTCTTTTTTTCTGGATTTTTCAAGAGAAAATGTCTATCAGCAATCATATTTTTATATTGCAGGTGATGACAGACCCAGATGTTCCTGGTCCTAGTGACCCTTACCTGAGGGAGCACTTACACTGGTACTTCTCTTAA
GhPEBP:sgRNA2	TCCTAGTGACCCTTACCTGA	GGG
GhPEBP:sgRNA1	CCTAAGGTTGAGGTTCATGG	AGG	ccacgtAATTTTTTCCATCTGCAGTTACT	acgtggTTAAGAGAAGTACCAGTGTAAGTGC	AATTTTTTCCATCTGCAGTTACTAACAAGCCTAAGGTTGAGGTTCATGGAGGTGATATGAGATCCTTTTTCACCCTGGTAACTATACATGTCGCTAATACTCTCTTTTCTTTTCTTTTTTTCTGGATTTTTCAAGAGAAAATGTCTATCAGCAATCATATTTTTATATTGCAGGTGATGACAGACCCAGATGTTCCTGGTCCTAGTGACCCTTACCTGAGGGAGCACTTACACTGGTACTTCTCTTAA
GhPEBP:sgRNA2	TCCTAGTGACCCTTACCTGA	GGG
GhPEBP:sgRNA1	CCTAAGGTTGAGGTTCATGG	AGG	cctggaAATTTTTTCCATCTGCAGTTACT	tccaggTTAAGAGAAGTACCAGTGTAAGTGC	AATTTTTTCCATCTGCAGTTACTAACAAGCCTAAGGTTGAGGTTCATGGAGGTGATATGAGATCCTTTTTCACCCTGGTAACTATACATGTCGCTAATACTCTCTTTTCTTTTCTTTTTTTCTGGATTTTTCAAGAGAAAATGTCTATCAGCAATCATATTTTTATATTGCAGGTGATGACAGACCCAGATGTTCCTGGTCCTAGTGACCCTTACCTGAGGGAGCACTTACACTGGTACTTCTCTTAA
GhPEBP:sgRNA2	TCCTAGTGACCCTTACCTGA	GGG
GhPEBP:sgRNA1	CCTAAGGTTGAGGTTCATGG	AGG	ctactaAATTTTTTCCATCTGCAGTTACT	tagtagTTAAGAGAAGTACCAGTGTAAGTGC	AATTTTTTCCATCTGCAGTTACTAACAAGCCTAAGGTTGAGGTTCATGGAGGTGATATGAGATCCTTTTTCACCCTGGTAACTATACATGTCGCTAATACTCTCTTTTCTTTTCTTTTTTTCTGGATTTTTCAAGAGAAAATGTCTATCAGCAATCATATTTTTATATTGCAGGTGATGACAGACCCAGATGTTCCTGGTCCTAGTGACCCTTACCTGAGGGAGCACTTACACTGGTACTTCTCTTAA
GhPEBP:sgRNA2	TCCTAGTGACCCTTACCTGA	GGG
GhPEBP:sgRNA1	CCTAAGGTTGAGGTTCATGG	AGG	ctggctAATTTTTTCCATCTGCAGTTACT	agccagTTAAGAGAAGTACCAGTGTAAGTGC	AATTTTTTCCATCTGCAGTTACTAACAAGCCTAAGGTTGAGGTTCATGGAGGTGATATGAGATCCTTTTTCACCCTGGTAACTATACATGTCGCTAATACTCTCTTTTCTTTTCTTTTTTTCTGGATTTTTCAAGAGAAAATGTCTATCAGCAATCATATTTTTATATTGCAGGTGATGACAGACCCAGATGTTCCTGGTCCTAGTGACCCTTACCTGAGGGAGCACTTACACTGGTACTTCTCTTAA
GhPEBP:sgRNA2	TCCTAGTGACCCTTACCTGA	GGG
GhPEBP:sgRNA1	CCTAAGGTTGAGGTTCATGG	AGG	cttaaaAATTTTTTCCATCTGCAGTTACT	tttaagTTAAGAGAAGTACCAGTGTAAGTGC	AATTTTTTCCATCTGCAGTTACTAACAAGCCTAAGGTTGAGGTTCATGGAGGTGATATGAGATCCTTTTTCACCCTGGTAACTATACATGTCGCTAATACTCTCTTTTCTTTTCTTTTTTTCTGGATTTTTCAAGAGAAAATGTCTATCAGCAATCATATTTTTATATTGCAGGTGATGACAGACCCAGATGTTCCTGGTCCTAGTGACCCTTACCTGAGGGAGCACTTACACTGGTACTTCTCTTAA
GhPEBP:sgRNA2	TCCTAGTGACCCTTACCTGA	GGG
GhPEBP:sgRNA1	CCTAAGGTTGAGGTTCATGG	AGG	gaatgtAATTTTTTCCATCTGCAGTTACT	acattcTTAAGAGAAGTACCAGTGTAAGTGC	AATTTTTTCCATCTGCAGTTACTAACAAGCCTAAGGTTGAGGTTCATGGAGGTGATATGAGATCCTTTTTCACCCTGGTAACTATACATGTCGCTAATACTCTCTTTTCTTTTCTTTTTTTCTGGATTTTTCAAGAGAAAATGTCTATCAGCAATCATATTTTTATATTGCAGGTGATGACAGACCCAGATGTTCCTGGTCCTAGTGACCCTTACCTGAGGGAGCACTTACACTGGTACTTCTCTTAA
GhPEBP:sgRNA2	TCCTAGTGACCCTTACCTGA	GGG
GhPEBP:sgRNA1	CCTAAGGTTGAGGTTCATGG	AGG	gcccttAATTTTTTCCATCTGCAGTTACT	aagggcTTAAGAGAAGTACCAGTGTAAGTGC	AATTTTTTCCATCTGCAGTTACTAACAAGCCTAAGGTTGAGGTTCATGGAGGTGATATGAGATCCTTTTTCACCCTGGTAACTATACATGTCGCTAATACTCTCTTTTCTTTTCTTTTTTTCTGGATTTTTCAAGAGAAAATGTCTATCAGCAATCATATTTTTATATTGCAGGTGATGACAGACCCAGATGTTCCTGGTCCTAGTGACCCTTACCTGAGGGAGCACTTACACTGGTACTTCTCTTAA
GhPEBP:sgRNA2	TCCTAGTGACCCTTACCTGA	GGG
GhPEBP:sgRNA1	CCTAAGGTTGAGGTTCATGG	AGG	gcgcccAATTTTTTCCATCTGCAGTTACT	gggcgcTTAAGAGAAGTACCAGTGTAAGTGC	AATTTTTTCCATCTGCAGTTACTAACAAGCCTAAGGTTGAGGTTCATGGAGGTGATATGAGATCCTTTTTCACCCTGGTAACTATACATGTCGCTAATACTCTCTTTTCTTTTCTTTTTTTCTGGATTTTTCAAGAGAAAATGTCTATCAGCAATCATATTTTTATATTGCAGGTGATGACAGACCCAGATGTTCCTGGTCCTAGTGACCCTTACCTGAGGGAGCACTTACACTGGTACTTCTCTTAA
GhPEBP:sgRNA2	TCCTAGTGACCCTTACCTGA	GGG
GhPEBP:sgRNA1	CCTAAGGTTGAGGTTCATGG	AGG	gctcggAATTTTTTCCATCTGCAGTTACT	ccgagcTTAAGAGAAGTACCAGTGTAAGTGC	AATTTTTTCCATCTGCAGTTACTAACAAGCCTAAGGTTGAGGTTCATGGAGGTGATATGAGATCCTTTTTCACCCTGGTAACTATACATGTCGCTAATACTCTCTTTTCTTTTCTTTTTTTCTGGATTTTTCAAGAGAAAATGTCTATCAGCAATCATATTTTTATATTGCAGGTGATGACAGACCCAGATGTTCCTGGTCCTAGTGACCCTTACCTGAGGGAGCACTTACACTGGTACTTCTCTTAA
GhPEBP:sgRNA2	TCCTAGTGACCCTTACCTGA	GGG
GhPEBP:sgRNA1	CCTAAGGTTGAGGTTCATGG	AGG	ggaactAATTTTTTCCATCTGCAGTTACT	agttccTTAAGAGAAGTACCAGTGTAAGTGC	AATTTTTTCCATCTGCAGTTACTAACAAGCCTAAGGTTGAGGTTCATGGAGGTGATATGAGATCCTTTTTCACCCTGGTAACTATACATGTCGCTAATACTCTCTTTTCTTTTCTTTTTTTCTGGATTTTTCAAGAGAAAATGTCTATCAGCAATCATATTTTTATATTGCAGGTGATGACAGACCCAGATGTTCCTGGTCCTAGTGACCCTTACCTGAGGGAGCACTTACACTGGTACTTCTCTTAA
GhPEBP:sgRNA2	TCCTAGTGACCCTTACCTGA	GGG
GhPEBP:sgRNA1	CCTAAGGTTGAGGTTCATGG	AGG	ggagtaAATTTTTTCCATCTGCAGTTACT	tactccTTAAGAGAAGTACCAGTGTAAGTGC	AATTTTTTCCATCTGCAGTTACTAACAAGCCTAAGGTTGAGGTTCATGGAGGTGATATGAGATCCTTTTTCACCCTGGTAACTATACATGTCGCTAATACTCTCTTTTCTTTTCTTTTTTTCTGGATTTTTCAAGAGAAAATGTCTATCAGCAATCATATTTTTATATTGCAGGTGATGACAGACCCAGATGTTCCTGGTCCTAGTGACCCTTACCTGAGGGAGCACTTACACTGGTACTTCTCTTAA
GhPEBP:sgRNA2	TCCTAGTGACCCTTACCTGA	GGG
GhPEBP:sgRNA1	CCTAAGGTTGAGGTTCATGG	AGG	ggccacAATTTTTTCCATCTGCAGTTACT	gtggccTTAAGAGAAGTACCAGTGTAAGTGC	AATTTTTTCCATCTGCAGTTACTAACAAGCCTAAGGTTGAGGTTCATGGAGGTGATATGAGATCCTTTTTCACCCTGGTAACTATACATGTCGCTAATACTCTCTTTTCTTTTCTTTTTTTCTGGATTTTTCAAGAGAAAATGTCTATCAGCAATCATATTTTTATATTGCAGGTGATGACAGACCCAGATGTTCCTGGTCCTAGTGACCCTTACCTGAGGGAGCACTTACACTGGTACTTCTCTTAA
GhPEBP:sgRNA2	TCCTAGTGACCCTTACCTGA	GGG
GhPEBP:sgRNA1	CCTAAGGTTGAGGTTCATGG	AGG	taaatgAATTTTTTCCATCTGCAGTTACT	catttaTTAAGAGAAGTACCAGTGTAAGTGC	AATTTTTTCCATCTGCAGTTACTAACAAGCCTAAGGTTGAGGTTCATGGAGGTGATATGAGATCCTTTTTCACCCTGGTAACTATACATGTCGCTAATACTCTCTTTTCTTTTCTTTTTTTCTGGATTTTTCAAGAGAAAATGTCTATCAGCAATCATATTTTTATATTGCAGGTGATGACAGACCCAGATGTTCCTGGTCCTAGTGACCCTTACCTGAGGGAGCACTTACACTGGTACTTCTCTTAA
GhPEBP:sgRNA2	TCCTAGTGACCCTTACCTGA	GGG
GhPEBP:sgRNA1	CCTAAGGTTGAGGTTCATGG	AGG	tacccaAATTTTTTCCATCTGCAGTTACT	tgggtaTTAAGAGAAGTACCAGTGTAAGTGC	AATTTTTTCCATCTGCAGTTACTAACAAGCCTAAGGTTGAGGTTCATGGAGGTGATATGAGATCCTTTTTCACCCTGGTAACTATACATGTCGCTAATACTCTCTTTTCTTTTCTTTTTTTCTGGATTTTTCAAGAGAAAATGTCTATCAGCAATCATATTTTTATATTGCAGGTGATGACAGACCCAGATGTTCCTGGTCCTAGTGACCCTTACCTGAGGGAGCACTTACACTGGTACTTCTCTTAA
GhPEBP:sgRNA2	TCCTAGTGACCCTTACCTGA	GGG
GhPEBP:sgRNA1	CCTAAGGTTGAGGTTCATGG	AGG	tagggtAATTTTTTCCATCTGCAGTTACT	accctaTTAAGAGAAGTACCAGTGTAAGTGC	AATTTTTTCCATCTGCAGTTACTAACAAGCCTAAGGTTGAGGTTCATGGAGGTGATATGAGATCCTTTTTCACCCTGGTAACTATACATGTCGCTAATACTCTCTTTTCTTTTCTTTTTTTCTGGATTTTTCAAGAGAAAATGTCTATCAGCAATCATATTTTTATATTGCAGGTGATGACAGACCCAGATGTTCCTGGTCCTAGTGACCCTTACCTGAGGGAGCACTTACACTGGTACTTCTCTTAA
GhPEBP:sgRNA2	TCCTAGTGACCCTTACCTGA	GGG
GhPEBP:sgRNA1	CCTAAGGTTGAGGTTCATGG	AGG	tctataAATTTTTTCCATCTGCAGTTACT	tatagaTTAAGAGAAGTACCAGTGTAAGTGC	AATTTTTTCCATCTGCAGTTACTAACAAGCCTAAGGTTGAGGTTCATGGAGGTGATATGAGATCCTTTTTCACCCTGGTAACTATACATGTCGCTAATACTCTCTTTTCTTTTCTTTTTTTCTGGATTTTTCAAGAGAAAATGTCTATCAGCAATCATATTTTTATATTGCAGGTGATGACAGACCCAGATGTTCCTGGTCCTAGTGACCCTTACCTGAGGGAGCACTTACACTGGTACTTCTCTTAA
GhPEBP:sgRNA2	TCCTAGTGACCCTTACCTGA	GGG
GhPEBP:sgRNA1	CCTAAGGTTGAGGTTCATGG	AGG	tgatagAATTTTTTCCATCTGCAGTTACT	ctatcaTTAAGAGAAGTACCAGTGTAAGTGC	AATTTTTTCCATCTGCAGTTACTAACAAGCCTAAGGTTGAGGTTCATGGAGGTGATATGAGATCCTTTTTCACCCTGGTAACTATACATGTCGCTAATACTCTCTTTTCTTTTCTTTTTTTCTGGATTTTTCAAGAGAAAATGTCTATCAGCAATCATATTTTTATATTGCAGGTGATGACAGACCCAGATGTTCCTGGTCCTAGTGACCCTTACCTGAGGGAGCACTTACACTGGTACTTCTCTTAA
GhPEBP:sgRNA2	TCCTAGTGACCCTTACCTGA	GGG
GhPEBP:sgRNA1	CCTAAGGTTGAGGTTCATGG	AGG	tggattAATTTTTTCCATCTGCAGTTACT	aatccaTTAAGAGAAGTACCAGTGTAAGTGC	AATTTTTTCCATCTGCAGTTACTAACAAGCCTAAGGTTGAGGTTCATGGAGGTGATATGAGATCCTTTTTCACCCTGGTAACTATACATGTCGCTAATACTCTCTTTTCTTTTCTTTTTTTCTGGATTTTTCAAGAGAAAATGTCTATCAGCAATCATATTTTTATATTGCAGGTGATGACAGACCCAGATGTTCCTGGTCCTAGTGACCCTTACCTGAGGGAGCACTTACACTGGTACTTCTCTTAA
GhPEBP:sgRNA2	TCCTAGTGACCCTTACCTGA	GGG
GhPEBP:sgRNA1	CCTAAGGTTGAGGTTCATGG	AGG	tgtctgAATTTTTTCCATCTGCAGTTACT	cagacaTTAAGAGAAGTACCAGTGTAAGTGC	AATTTTTTCCATCTGCAGTTACTAACAAGCCTAAGGTTGAGGTTCATGGAGGTGATATGAGATCCTTTTTCACCCTGGTAACTATACATGTCGCTAATACTCTCTTTTCTTTTCTTTTTTTCTGGATTTTTCAAGAGAAAATGTCTATCAGCAATCATATTTTTATATTGCAGGTGATGACAGACCCAGATGTTCCTGGTCCTAGTGACCCTTACCTGAGGGAGCACTTACACTGGTACTTCTCTTAA
GhPEBP:sgRNA2	TCCTAGTGACCCTTACCTGA	GGG
GhPEBP:sgRNA1	CCTAAGGTTGAGGTTCATGG	AGG	ttcgagAATTTTTTCCATCTGCAGTTACT	ctcgaaTTAAGAGAAGTACCAGTGTAAGTGC	AATTTTTTCCATCTGCAGTTACTAACAAGCCTAAGGTTGAGGTTCATGGAGGTGATATGAGATCCTTTTTCACCCTGGTAACTATACATGTCGCTAATACTCTCTTTTCTTTTCTTTTTTTCTGGATTTTTCAAGAGAAAATGTCTATCAGCAATCATATTTTTATATTGCAGGTGATGACAGACCCAGATGTTCCTGGTCCTAGTGACCCTTACCTGAGGGAGCACTTACACTGGTACTTCTCTTAA
GhPEBP:sgRNA2	TCCTAGTGACCCTTACCTGA	GGG
GhPEBP:sgRNA1	CCTAAGGTTGAGGTTCATGG	AGG	tttggcAATTTTTTCCATCTGCAGTTACT	gccaaaTTAAGAGAAGTACCAGTGTAAGTGC	AATTTTTTCCATCTGCAGTTACTAACAAGCCTAAGGTTGAGGTTCATGGAGGTGATATGAGATCCTTTTTCACCCTGGTAACTATACATGTCGCTAATACTCTCTTTTCTTTTCTTTTTTTCTGGATTTTTCAAGAGAAAATGTCTATCAGCAATCATATTTTTATATTGCAGGTGATGACAGACCCAGATGTTCCTGGTCCTAGTGACCCTTACCTGAGGGAGCACTTACACTGGTACTTCTCTTAA
GhPEBP:sgRNA2	TCCTAGTGACCCTTACCTGA	GGG
GhPEBP:sgRNA1	CCTAAGGTTGAGGTTCATGG	AGG	actctttAATTTTTTCCATCTGCAGTTACT	aaagagtTTAAGAGAAGTACCAGTGTAAGTGC	AATTTTTTCCATCTGCAGTTACTAACAAGCCTAAGGTTGAGGTTCATGGAGGTGATATGAGATCCTTTTTCACCCTGGTAACTATACATGTCGCTAATACTCTCTTTTCTTTTCTTTTTTTCTGGATTTTTCAAGAGAAAATGTCTATCAGCAATCATATTTTTATATTGCAGGTGATGACAGACCCAGATGTTCCTGGTCCTAGTGACCCTTACCTGAGGGAGCACTTACACTGGTACTTCTCTTAA
GhPEBP:sgRNA2	TCCTAGTGACCCTTACCTGA	GGG
GhPEBP:sgRNA1	CCTAAGGTTGAGGTTCATGG	AGG	aggaacgAATTTTTTCCATCTGCAGTTACT	cgttcctTTAAGAGAAGTACCAGTGTAAGTGC	AATTTTTTCCATCTGCAGTTACTAACAAGCCTAAGGTTGAGGTTCATGGAGGTGATATGAGATCCTTTTTCACCCTGGTAACTATACATGTCGCTAATACTCTCTTTTCTTTTCTTTTTTTCTGGATTTTTCAAGAGAAAATGTCTATCAGCAATCATATTTTTATATTGCAGGTGATGACAGACCCAGATGTTCCTGGTCCTAGTGACCCTTACCTGAGGGAGCACTTACACTGGTACTTCTCTTAA
GhPEBP:sgRNA2	TCCTAGTGACCCTTACCTGA	GGG
GhPEBP:sgRNA1	CCTAAGGTTGAGGTTCATGG	AGG	agggcacAATTTTTTCCATCTGCAGTTACT	gtgccctTTAAGAGAAGTACCAGTGTAAGTGC	AATTTTTTCCATCTGCAGTTACTAACAAGCCTAAGGTTGAGGTTCATGGAGGTGATATGAGATCCTTTTTCACCCTGGTAACTATACATGTCGCTAATACTCTCTTTTCTTTTCTTTTTTTCTGGATTTTTCAAGAGAAAATGTCTATCAGCAATCATATTTTTATATTGCAGGTGATGACAGACCCAGATGTTCCTGGTCCTAGTGACCCTTACCTGAGGGAGCACTTACACTGGTACTTCTCTTAA
GhPEBP:sgRNA2	TCCTAGTGACCCTTACCTGA	GGG
GhPEBP:sgRNA1	CCTAAGGTTGAGGTTCATGG	AGG	atatctcAATTTTTTCCATCTGCAGTTACT	gagatatTTAAGAGAAGTACCAGTGTAAGTGC	AATTTTTTCCATCTGCAGTTACTAACAAGCCTAAGGTTGAGGTTCATGGAGGTGATATGAGATCCTTTTTCACCCTGGTAACTATACATGTCGCTAATACTCTCTTTTCTTTTCTTTTTTTCTGGATTTTTCAAGAGAAAATGTCTATCAGCAATCATATTTTTATATTGCAGGTGATGACAGACCCAGATGTTCCTGGTCCTAGTGACCCTTACCTGAGGGAGCACTTACACTGGTACTTCTCTTAA
GhPEBP:sgRNA2	TCCTAGTGACCCTTACCTGA	GGG
GhPEBP:sgRNA1	CCTAAGGTTGAGGTTCATGG	AGG	atcaggcAATTTTTTCCATCTGCAGTTACT	gcctgatTTAAGAGAAGTACCAGTGTAAGTGC	AATTTTTTCCATCTGCAGTTACTAACAAGCCTAAGGTTGAGGTTCATGGAGGTGATATGAGATCCTTTTTCACCCTGGTAACTATACATGTCGCTAATACTCTCTTTTCTTTTCTTTTTTTCTGGATTTTTCAAGAGAAAATGTCTATCAGCAATCATATTTTTATATTGCAGGTGATGACAGACCCAGATGTTCCTGGTCCTAGTGACCCTTACCTGAGGGAGCACTTACACTGGTACTTCTCTTAA
GhPEBP:sgRNA2	TCCTAGTGACCCTTACCTGA	GGG
GhPEBP:sgRNA1	CCTAAGGTTGAGGTTCATGG	AGG	atgtcatAATTTTTTCCATCTGCAGTTACT	atgacatTTAAGAGAAGTACCAGTGTAAGTGC	AATTTTTTCCATCTGCAGTTACTAACAAGCCTAAGGTTGAGGTTCATGGAGGTGATATGAGATCCTTTTTCACCCTGGTAACTATACATGTCGCTAATACTCTCTTTTCTTTTCTTTTTTTCTGGATTTTTCAAGAGAAAATGTCTATCAGCAATCATATTTTTATATTGCAGGTGATGACAGACCCAGATGTTCCTGGTCCTAGTGACCCTTACCTGAGGGAGCACTTACACTGGTACTTCTCTTAA
GhPEBP:sgRNA2	TCCTAGTGACCCTTACCTGA	GGG
GhPEBP:sgRNA1	CCTAAGGTTGAGGTTCATGG	AGG	caagcgtAATTTTTTCCATCTGCAGTTACT	acgcttgTTAAGAGAAGTACCAGTGTAAGTGC	AATTTTTTCCATCTGCAGTTACTAACAAGCCTAAGGTTGAGGTTCATGGAGGTGATATGAGATCCTTTTTCACCCTGGTAACTATACATGTCGCTAATACTCTCTTTTCTTTTCTTTTTTTCTGGATTTTTCAAGAGAAAATGTCTATCAGCAATCATATTTTTATATTGCAGGTGATGACAGACCCAGATGTTCCTGGTCCTAGTGACCCTTACCTGAGGGAGCACTTACACTGGTACTTCTCTTAA
GhPEBP:sgRNA2	TCCTAGTGACCCTTACCTGA	GGG
GhPEBP:sgRNA1	CCTAAGGTTGAGGTTCATGG	AGG	caatacgAATTTTTTCCATCTGCAGTTACT	cgtattgTTAAGAGAAGTACCAGTGTAAGTGC	AATTTTTTCCATCTGCAGTTACTAACAAGCCTAAGGTTGAGGTTCATGGAGGTGATATGAGATCCTTTTTCACCCTGGTAACTATACATGTCGCTAATACTCTCTTTTCTTTTCTTTTTTTCTGGATTTTTCAAGAGAAAATGTCTATCAGCAATCATATTTTTATATTGCAGGTGATGACAGACCCAGATGTTCCTGGTCCTAGTGACCCTTACCTGAGGGAGCACTTACACTGGTACTTCTCTTAA
GhPEBP:sgRNA2	TCCTAGTGACCCTTACCTGA	GGG
GhPEBP:sgRNA1	CCTAAGGTTGAGGTTCATGG	AGG	cacttgaAATTTTTTCCATCTGCAGTTACT	tcaagtgTTAAGAGAAGTACCAGTGTAAGTGC	AATTTTTTCCATCTGCAGTTACTAACAAGCCTAAGGTTGAGGTTCATGGAGGTGATATGAGATCCTTTTTCACCCTGGTAACTATACATGTCGCTAATACTCTCTTTTCTTTTCTTTTTTTCTGGATTTTTCAAGAGAAAATGTCTATCAGCAATCATATTTTTATATTGCAGGTGATGACAGACCCAGATGTTCCTGGTCCTAGTGACCCTTACCTGAGGGAGCACTTACACTGGTACTTCTCTTAA
GhPEBP:sgRNA2	TCCTAGTGACCCTTACCTGA	GGG
GhPEBP:sgRNA1	CCTAAGGTTGAGGTTCATGG	AGG	ccaccctAATTTTTTCCATCTGCAGTTACT	agggtggTTAAGAGAAGTACCAGTGTAAGTGC	AATTTTTTCCATCTGCAGTTACTAACAAGCCTAAGGTTGAGGTTCATGGAGGTGATATGAGATCCTTTTTCACCCTGGTAACTATACATGTCGCTAATACTCTCTTTTCTTTTCTTTTTTTCTGGATTTTTCAAGAGAAAATGTCTATCAGCAATCATATTTTTATATTGCAGGTGATGACAGACCCAGATGTTCCTGGTCCTAGTGACCCTTACCTGAGGGAGCACTTACACTGGTACTTCTCTTAA
GhPEBP:sgRNA2	TCCTAGTGACCCTTACCTGA	GGG
GhPEBP:sgRNA1	CCTAAGGTTGAGGTTCATGG	AGG	ccttaagAATTTTTTCCATCTGCAGTTACT	cttaaggTTAAGAGAAGTACCAGTGTAAGTGC	AATTTTTTCCATCTGCAGTTACTAACAAGCCTAAGGTTGAGGTTCATGGAGGTGATATGAGATCCTTTTTCACCCTGGTAACTATACATGTCGCTAATACTCTCTTTTCTTTTCTTTTTTTCTGGATTTTTCAAGAGAAAATGTCTATCAGCAATCATATTTTTATATTGCAGGTGATGACAGACCCAGATGTTCCTGGTCCTAGTGACCCTTACCTGAGGGAGCACTTACACTGGTACTTCTCTTAA
GhPEBP:sgRNA2	TCCTAGTGACCCTTACCTGA	GGG
GhPEBP:sgRNA1	CCTAAGGTTGAGGTTCATGG	AGG	cgaagtcAATTTTTTCCATCTGCAGTTACT	gacttcgTTAAGAGAAGTACCAGTGTAAGTGC	AATTTTTTCCATCTGCAGTTACTAACAAGCCTAAGGTTGAGGTTCATGGAGGTGATATGAGATCCTTTTTCACCCTGGTAACTATACATGTCGCTAATACTCTCTTTTCTTTTCTTTTTTTCTGGATTTTTCAAGAGAAAATGTCTATCAGCAATCATATTTTTATATTGCAGGTGATGACAGACCCAGATGTTCCTGGTCCTAGTGACCCTTACCTGAGGGAGCACTTACACTGGTACTTCTCTTAA
GhPEBP:sgRNA2	TCCTAGTGACCCTTACCTGA	GGG
GhPEBP:sgRNA1	CCTAAGGTTGAGGTTCATGG	AGG	cgctgttAATTTTTTCCATCTGCAGTTACT	aacagcgTTAAGAGAAGTACCAGTGTAAGTGC	AATTTTTTCCATCTGCAGTTACTAACAAGCCTAAGGTTGAGGTTCATGGAGGTGATATGAGATCCTTTTTCACCCTGGTAACTATACATGTCGCTAATACTCTCTTTTCTTTTCTTTTTTTCTGGATTTTTCAAGAGAAAATGTCTATCAGCAATCATATTTTTATATTGCAGGTGATGACAGACCCAGATGTTCCTGGTCCTAGTGACCCTTACCTGAGGGAGCACTTACACTGGTACTTCTCTTAA
GhPEBP:sgRNA2	TCCTAGTGACCCTTACCTGA	GGG
GhPEBP:sgRNA1	CCTAAGGTTGAGGTTCATGG	AGG	cggaataAATTTTTTCCATCTGCAGTTACT	tattccgTTAAGAGAAGTACCAGTGTAAGTGC	AATTTTTTCCATCTGCAGTTACTAACAAGCCTAAGGTTGAGGTTCATGGAGGTGATATGAGATCCTTTTTCACCCTGGTAACTATACATGTCGCTAATACTCTCTTTTCTTTTCTTTTTTTCTGGATTTTTCAAGAGAAAATGTCTATCAGCAATCATATTTTTATATTGCAGGTGATGACAGACCCAGATGTTCCTGGTCCTAGTGACCCTTACCTGAGGGAGCACTTACACTGGTACTTCTCTTAA
GhPEBP:sgRNA2	TCCTAGTGACCCTTACCTGA	GGG
GhPEBP:sgRNA1	CCTAAGGTTGAGGTTCATGG	AGG	ctcggctAATTTTTTCCATCTGCAGTTACT	agccgagTTAAGAGAAGTACCAGTGTAAGTGC	AATTTTTTCCATCTGCAGTTACTAACAAGCCTAAGGTTGAGGTTCATGGAGGTGATATGAGATCCTTTTTCACCCTGGTAACTATACATGTCGCTAATACTCTCTTTTCTTTTCTTTTTTTCTGGATTTTTCAAGAGAAAATGTCTATCAGCAATCATATTTTTATATTGCAGGTGATGACAGACCCAGATGTTCCTGGTCCTAGTGACCCTTACCTGAGGGAGCACTTACACTGGTACTTCTCTTAA
GhPEBP:sgRNA2	TCCTAGTGACCCTTACCTGA	GGG
GhPEBP:sgRNA1	CCTAAGGTTGAGGTTCATGG	AGG	ctgtacaAATTTTTTCCATCTGCAGTTACT	tgtacagTTAAGAGAAGTACCAGTGTAAGTGC	AATTTTTTCCATCTGCAGTTACTAACAAGCCTAAGGTTGAGGTTCATGGAGGTGATATGAGATCCTTTTTCACCCTGGTAACTATACATGTCGCTAATACTCTCTTTTCTTTTCTTTTTTTCTGGATTTTTCAAGAGAAAATGTCTATCAGCAATCATATTTTTATATTGCAGGTGATGACAGACCCAGATGTTCCTGGTCCTAGTGACCCTTACCTGAGGGAGCACTTACACTGGTACTTCTCTTAA
GhPEBP:sgRNA2	TCCTAGTGACCCTTACCTGA	GGG
GhPEBP:sgRNA1	CCTAAGGTTGAGGTTCATGG	AGG	gacatggAATTTTTTCCATCTGCAGTTACT	ccatgtcTTAAGAGAAGTACCAGTGTAAGTGC	AATTTTTTCCATCTGCAGTTACTAACAAGCCTAAGGTTGAGGTTCATGGAGGTGATATGAGATCCTTTTTCACCCTGGTAACTATACATGTCGCTAATACTCTCTTTTCTTTTCTTTTTTTCTGGATTTTTCAAGAGAAAATGTCTATCAGCAATCATATTTTTATATTGCAGGTGATGACAGACCCAGATGTTCCTGGTCCTAGTGACCCTTACCTGAGGGAGCACTTACACTGGTACTTCTCTTAA
GhPEBP:sgRNA2	TCCTAGTGACCCTTACCTGA	GGG
GhPEBP:sgRNA1	CCTAAGGTTGAGGTTCATGG	AGG	gcacgggAATTTTTTCCATCTGCAGTTACT	cccgtgcTTAAGAGAAGTACCAGTGTAAGTGC	AATTTTTTCCATCTGCAGTTACTAACAAGCCTAAGGTTGAGGTTCATGGAGGTGATATGAGATCCTTTTTCACCCTGGTAACTATACATGTCGCTAATACTCTCTTTTCTTTTCTTTTTTTCTGGATTTTTCAAGAGAAAATGTCTATCAGCAATCATATTTTTATATTGCAGGTGATGACAGACCCAGATGTTCCTGGTCCTAGTGACCCTTACCTGAGGGAGCACTTACACTGGTACTTCTCTTAA
GhPEBP:sgRNA2	TCCTAGTGACCCTTACCTGA	GGG
GhPEBP:sgRNA1	CCTAAGGTTGAGGTTCATGG	AGG	gctcatgAATTTTTTCCATCTGCAGTTACT	catgagcTTAAGAGAAGTACCAGTGTAAGTGC	AATTTTTTCCATCTGCAGTTACTAACAAGCCTAAGGTTGAGGTTCATGGAGGTGATATGAGATCCTTTTTCACCCTGGTAACTATACATGTCGCTAATACTCTCTTTTCTTTTCTTTTTTTCTGGATTTTTCAAGAGAAAATGTCTATCAGCAATCATATTTTTATATTGCAGGTGATGACAGACCCAGATGTTCCTGGTCCTAGTGACCCTTACCTGAGGGAGCACTTACACTGGTACTTCTCTTAA
GhPEBP:sgRNA2	TCCTAGTGACCCTTACCTGA	GGG
GhPEBP:sgRNA1	CCTAAGGTTGAGGTTCATGG	AGG	ggctaccAATTTTTTCCATCTGCAGTTACT	ggtagccTTAAGAGAAGTACCAGTGTAAGTGC	AATTTTTTCCATCTGCAGTTACTAACAAGCCTAAGGTTGAGGTTCATGGAGGTGATATGAGATCCTTTTTCACCCTGGTAACTATACATGTCGCTAATACTCTCTTTTCTTTTCTTTTTTTCTGGATTTTTCAAGAGAAAATGTCTATCAGCAATCATATTTTTATATTGCAGGTGATGACAGACCCAGATGTTCCTGGTCCTAGTGACCCTTACCTGAGGGAGCACTTACACTGGTACTTCTCTTAA
GhPEBP:sgRNA2	TCCTAGTGACCCTTACCTGA	GGG
GhPEBP:sgRNA1	CCTAAGGTTGAGGTTCATGG	AGG	gggcagtAATTTTTTCCATCTGCAGTTACT	actgcccTTAAGAGAAGTACCAGTGTAAGTGC	AATTTTTTCCATCTGCAGTTACTAACAAGCCTAAGGTTGAGGTTCATGGAGGTGATATGAGATCCTTTTTCACCCTGGTAACTATACATGTCGCTAATACTCTCTTTTCTTTTCTTTTTTTCTGGATTTTTCAAGAGAAAATGTCTATCAGCAATCATATTTTTATATTGCAGGTGATGACAGACCCAGATGTTCCTGGTCCTAGTGACCCTTACCTGAGGGAGCACTTACACTGGTACTTCTCTTAA
GhPEBP:sgRNA2	TCCTAGTGACCCTTACCTGA	GGG
GhPEBP:sgRNA1	CCTAAGGTTGAGGTTCATGG	AGG	ggttgtcAATTTTTTCCATCTGCAGTTACT	gacaaccTTAAGAGAAGTACCAGTGTAAGTGC	AATTTTTTCCATCTGCAGTTACTAACAAGCCTAAGGTTGAGGTTCATGGAGGTGATATGAGATCCTTTTTCACCCTGGTAACTATACATGTCGCTAATACTCTCTTTTCTTTTCTTTTTTTCTGGATTTTTCAAGAGAAAATGTCTATCAGCAATCATATTTTTATATTGCAGGTGATGACAGACCCAGATGTTCCTGGTCCTAGTGACCCTTACCTGAGGGAGCACTTACACTGGTACTTCTCTTAA
GhPEBP:sgRNA2	TCCTAGTGACCCTTACCTGA	GGG
GhPEBP:sgRNA1	CCTAAGGTTGAGGTTCATGG	AGG	gtaatagAATTTTTTCCATCTGCAGTTACT	ctattacTTAAGAGAAGTACCAGTGTAAGTGC	AATTTTTTCCATCTGCAGTTACTAACAAGCCTAAGGTTGAGGTTCATGGAGGTGATATGAGATCCTTTTTCACCCTGGTAACTATACATGTCGCTAATACTCTCTTTTCTTTTCTTTTTTTCTGGATTTTTCAAGAGAAAATGTCTATCAGCAATCATATTTTTATATTGCAGGTGATGACAGACCCAGATGTTCCTGGTCCTAGTGACCCTTACCTGAGGGAGCACTTACACTGGTACTTCTCTTAA
GhPEBP:sgRNA2	TCCTAGTGACCCTTACCTGA	GGG
GhPEBP:sgRNA1	CCTAAGGTTGAGGTTCATGG	AGG	tcatactAATTTTTTCCATCTGCAGTTACT	agtatgaTTAAGAGAAGTACCAGTGTAAGTGC	AATTTTTTCCATCTGCAGTTACTAACAAGCCTAAGGTTGAGGTTCATGGAGGTGATATGAGATCCTTTTTCACCCTGGTAACTATACATGTCGCTAATACTCTCTTTTCTTTTCTTTTTTTCTGGATTTTTCAAGAGAAAATGTCTATCAGCAATCATATTTTTATATTGCAGGTGATGACAGACCCAGATGTTCCTGGTCCTAGTGACCCTTACCTGAGGGAGCACTTACACTGGTACTTCTCTTAA
GhPEBP:sgRNA2	TCCTAGTGACCCTTACCTGA	GGG
GhPEBP:sgRNA1	CCTAAGGTTGAGGTTCATGG	AGG	tgaagaaAATTTTTTCCATCTGCAGTTACT	ttcttcaTTAAGAGAAGTACCAGTGTAAGTGC	AATTTTTTCCATCTGCAGTTACTAACAAGCCTAAGGTTGAGGTTCATGGAGGTGATATGAGATCCTTTTTCACCCTGGTAACTATACATGTCGCTAATACTCTCTTTTCTTTTCTTTTTTTCTGGATTTTTCAAGAGAAAATGTCTATCAGCAATCATATTTTTATATTGCAGGTGATGACAGACCCAGATGTTCCTGGTCCTAGTGACCCTTACCTGAGGGAGCACTTACACTGGTACTTCTCTTAA
GhPEBP:sgRNA2	TCCTAGTGACCCTTACCTGA	GGG
GhPEBP:sgRNA1	CCTAAGGTTGAGGTTCATGG	AGG	tgaccggAATTTTTTCCATCTGCAGTTACT	ccggtcaTTAAGAGAAGTACCAGTGTAAGTGC	AATTTTTTCCATCTGCAGTTACTAACAAGCCTAAGGTTGAGGTTCATGGAGGTGATATGAGATCCTTTTTCACCCTGGTAACTATACATGTCGCTAATACTCTCTTTTCTTTTCTTTTTTTCTGGATTTTTCAAGAGAAAATGTCTATCAGCAATCATATTTTTATATTGCAGGTGATGACAGACCCAGATGTTCCTGGTCCTAGTGACCCTTACCTGAGGGAGCACTTACACTGGTACTTCTCTTAA
GhPEBP:sgRNA2	TCCTAGTGACCCTTACCTGA	GGG
GhPEBP:sgRNA1	CCTAAGGTTGAGGTTCATGG	AGG	tgcctttAATTTTTTCCATCTGCAGTTACT	aaaggcaTTAAGAGAAGTACCAGTGTAAGTGC	AATTTTTTCCATCTGCAGTTACTAACAAGCCTAAGGTTGAGGTTCATGGAGGTGATATGAGATCCTTTTTCACCCTGGTAACTATACATGTCGCTAATACTCTCTTTTCTTTTCTTTTTTTCTGGATTTTTCAAGAGAAAATGTCTATCAGCAATCATATTTTTATATTGCAGGTGATGACAGACCCAGATGTTCCTGGTCCTAGTGACCCTTACCTGAGGGAGCACTTACACTGGTACTTCTCTTAA
GhPEBP:sgRNA2	TCCTAGTGACCCTTACCTGA	GGG
GhPEBP:sgRNA1	CCTAAGGTTGAGGTTCATGG	AGG	tgctctcAATTTTTTCCATCTGCAGTTACT	gagagcaTTAAGAGAAGTACCAGTGTAAGTGC	AATTTTTTCCATCTGCAGTTACTAACAAGCCTAAGGTTGAGGTTCATGGAGGTGATATGAGATCCTTTTTCACCCTGGTAACTATACATGTCGCTAATACTCTCTTTTCTTTTCTTTTTTTCTGGATTTTTCAAGAGAAAATGTCTATCAGCAATCATATTTTTATATTGCAGGTGATGACAGACCCAGATGTTCCTGGTCCTAGTGACCCTTACCTGAGGGAGCACTTACACTGGTACTTCTCTTAA
GhPEBP:sgRNA2	TCCTAGTGACCCTTACCTGA	GGG
GhPEBP:sgRNA1	CCTAAGGTTGAGGTTCATGG	AGG	tgtctcgAATTTTTTCCATCTGCAGTTACT	cgagacaTTAAGAGAAGTACCAGTGTAAGTGC	AATTTTTTCCATCTGCAGTTACTAACAAGCCTAAGGTTGAGGTTCATGGAGGTGATATGAGATCCTTTTTCACCCTGGTAACTATACATGTCGCTAATACTCTCTTTTCTTTTCTTTTTTTCTGGATTTTTCAAGAGAAAATGTCTATCAGCAATCATATTTTTATATTGCAGGTGATGACAGACCCAGATGTTCCTGGTCCTAGTGACCCTTACCTGAGGGAGCACTTACACTGGTACTTCTCTTAA
GhPEBP:sgRNA2	TCCTAGTGACCCTTACCTGA	GGG
GhPEBP:sgRNA1	CCTAAGGTTGAGGTTCATGG	AGG	ttcagagAATTTTTTCCATCTGCAGTTACT	ctctgaaTTAAGAGAAGTACCAGTGTAAGTGC	AATTTTTTCCATCTGCAGTTACTAACAAGCCTAAGGTTGAGGTTCATGGAGGTGATATGAGATCCTTTTTCACCCTGGTAACTATACATGTCGCTAATACTCTCTTTTCTTTTCTTTTTTTCTGGATTTTTCAAGAGAAAATGTCTATCAGCAATCATATTTTTATATTGCAGGTGATGACAGACCCAGATGTTCCTGGTCCTAGTGACCCTTACCTGAGGGAGCACTTACACTGGTACTTCTCTTAA
GhPEBP:sgRNA2	TCCTAGTGACCCTTACCTGA	GGG

## Sheet: 4.CLAprimer amplicon sequences
Table S4. The guideRNAsequences primersequences and amplicon sequences for GhCLA gene.
Targetgene/site	Protospacer sequence	PAM	Fwd PCR	Rev PCR	Amplicon
GhCLA:sgRNA3	CCCTAGAGACAAGATATTGT	GGG	aaaaactAACTCACTGTGGCTCTTC	agtttttCACTCTCCGACCGTTTC	AACTCACTGTGGCTCTTCATTATGTCTTCAATGCCCCTAGAGACAAGATATTGTGGGATGTTGGTCATCAGTCTTACCCTCACAAAATCTTGACTGGGAGAAGACATAAGATGCATACCATGAGGCAAACTAATGGATTGGCCGGATTCACGAAACGGTCGGAGAGTG
GhCLA:sgRNA4	CATGAGGCAAACTAATGGAT	TGG
GhCLA:sgRNA3	CCCTAGAGACAAGATATTGT	GGG	aaattacAACTCACTGTGGCTCTTC	gtaatttCACTCTCCGACCGTTTC	AACTCACTGTGGCTCTTCATTATGTCTTCAATGCCCCTAGAGACAAGATATTGTGGGATGTTGGTCATCAGTCTTACCCTCACAAAATCTTGACTGGGAGAAGACATAAGATGCATACCATGAGGCAAACTAATGGATTGGCCGGATTCACGAAACGGTCGGAGAGTG
GhCLA:sgRNA4	CATGAGGCAAACTAATGGAT	TGG
GhCLA:sgRNA3	CCCTAGAGACAAGATATTGT	GGG	aacacttAACTCACTGTGGCTCTTC	aagtgttCACTCTCCGACCGTTTC	AACTCACTGTGGCTCTTCATTATGTCTTCAATGCCCCTAGAGACAAGATATTGTGGGATGTTGGTCATCAGTCTTACCCTCACAAAATCTTGACTGGGAGAAGACATAAGATGCATACCATGAGGCAAACTAATGGATTGGCCGGATTCACGAAACGGTCGGAGAGTG
GhCLA:sgRNA4	CATGAGGCAAACTAATGGAT	TGG
GhCLA:sgRNA3	CCCTAGAGACAAGATATTGT	GGG	aactgatAACTCACTGTGGCTCTTC	atcagttCACTCTCCGACCGTTTC	AACTCACTGTGGCTCTTCATTATGTCTTCAATGCCCCTAGAGACAAGATATTGTGGGATGTTGGTCATCAGTCTTACCCTCACAAAATCTTGACTGGGAGAAGACATAAGATGCATACCATGAGGCAAACTAATGGATTGGCCGGATTCACGAAACGGTCGGAGAGTG
GhCLA:sgRNA4	CATGAGGCAAACTAATGGAT	TGG
GhCLA:sgRNA3	CCCTAGAGACAAGATATTGT	GGG	aagggcaAACTCACTGTGGCTCTTC	tgcccttCACTCTCCGACCGTTTC	AACTCACTGTGGCTCTTCATTATGTCTTCAATGCCCCTAGAGACAAGATATTGTGGGATGTTGGTCATCAGTCTTACCCTCACAAAATCTTGACTGGGAGAAGACATAAGATGCATACCATGAGGCAAACTAATGGATTGGCCGGATTCACGAAACGGTCGGAGAGTG
GhCLA:sgRNA4	CATGAGGCAAACTAATGGAT	TGG
GhCLA:sgRNA3	CCCTAGAGACAAGATATTGT	GGG	aatggtcAACTCACTGTGGCTCTTC	gaccattCACTCTCCGACCGTTTC	AACTCACTGTGGCTCTTCATTATGTCTTCAATGCCCCTAGAGACAAGATATTGTGGGATGTTGGTCATCAGTCTTACCCTCACAAAATCTTGACTGGGAGAAGACATAAGATGCATACCATGAGGCAAACTAATGGATTGGCCGGATTCACGAAACGGTCGGAGAGTG
GhCLA:sgRNA4	CATGAGGCAAACTAATGGAT	TGG
GhCLA:sgRNA3	CCCTAGAGACAAGATATTGT	GGG	aattagtAACTCACTGTGGCTCTTC	actaattCACTCTCCGACCGTTTC	AACTCACTGTGGCTCTTCATTATGTCTTCAATGCCCCTAGAGACAAGATATTGTGGGATGTTGGTCATCAGTCTTACCCTCACAAAATCTTGACTGGGAGAAGACATAAGATGCATACCATGAGGCAAACTAATGGATTGGCCGGATTCACGAAACGGTCGGAGAGTG
GhCLA:sgRNA4	CATGAGGCAAACTAATGGAT	TGG
GhCLA:sgRNA3	CCCTAGAGACAAGATATTGT	GGG	acacaacAACTCACTGTGGCTCTTC	gttgtgtCACTCTCCGACCGTTTC	AACTCACTGTGGCTCTTCATTATGTCTTCAATGCCCCTAGAGACAAGATATTGTGGGATGTTGGTCATCAGTCTTACCCTCACAAAATCTTGACTGGGAGAAGACATAAGATGCATACCATGAGGCAAACTAATGGATTGGCCGGATTCACGAAACGGTCGGAGAGTG
GhCLA:sgRNA4	CATGAGGCAAACTAATGGAT	TGG
GhCLA:sgRNA3	CCCTAGAGACAAGATATTGT	GGG	acacgcgAACTCACTGTGGCTCTTC	cgcgtgtCACTCTCCGACCGTTTC	AACTCACTGTGGCTCTTCATTATGTCTTCAATGCCCCTAGAGACAAGATATTGTGGGATGTTGGTCATCAGTCTTACCCTCACAAAATCTTGACTGGGAGAAGACATAAGATGCATACCATGAGGCAAACTAATGGATTGGCCGGATTCACGAAACGGTCGGAGAGTG
GhCLA:sgRNA4	CATGAGGCAAACTAATGGAT	TGG
GhCLA:sgRNA3	CCCTAGAGACAAGATATTGT	GGG	acgcagtAACTCACTGTGGCTCTTC	actgcgtCACTCTCCGACCGTTTC	AACTCACTGTGGCTCTTCATTATGTCTTCAATGCCCCTAGAGACAAGATATTGTGGGATGTTGGTCATCAGTCTTACCCTCACAAAATCTTGACTGGGAGAAGACATAAGATGCATACCATGAGGCAAACTAATGGATTGGCCGGATTCACGAAACGGTCGGAGAGTG
GhCLA:sgRNA4	CATGAGGCAAACTAATGGAT	TGG
GhCLA:sgRNA3	CCCTAGAGACAAGATATTGT	GGG	acggcagAACTCACTGTGGCTCTTC	ctgccgtCACTCTCCGACCGTTTC	AACTCACTGTGGCTCTTCATTATGTCTTCAATGCCCCTAGAGACAAGATATTGTGGGATGTTGGTCATCAGTCTTACCCTCACAAAATCTTGACTGGGAGAAGACATAAGATGCATACCATGAGGCAAACTAATGGATTGGCCGGATTCACGAAACGGTCGGAGAGTG
GhCLA:sgRNA4	CATGAGGCAAACTAATGGAT	TGG
GhCLA:sgRNA3	CCCTAGAGACAAGATATTGT	GGG	acgtgacAACTCACTGTGGCTCTTC	gtcacgtCACTCTCCGACCGTTTC	AACTCACTGTGGCTCTTCATTATGTCTTCAATGCCCCTAGAGACAAGATATTGTGGGATGTTGGTCATCAGTCTTACCCTCACAAAATCTTGACTGGGAGAAGACATAAGATGCATACCATGAGGCAAACTAATGGATTGGCCGGATTCACGAAACGGTCGGAGAGTG
GhCLA:sgRNA4	CATGAGGCAAACTAATGGAT	TGG
GhCLA:sgRNA3	CCCTAGAGACAAGATATTGT	GGG	actctctAACTCACTGTGGCTCTTC	agagagtCACTCTCCGACCGTTTC	AACTCACTGTGGCTCTTCATTATGTCTTCAATGCCCCTAGAGACAAGATATTGTGGGATGTTGGTCATCAGTCTTACCCTCACAAAATCTTGACTGGGAGAAGACATAAGATGCATACCATGAGGCAAACTAATGGATTGGCCGGATTCACGAAACGGTCGGAGAGTG
GhCLA:sgRNA4	CATGAGGCAAACTAATGGAT	TGG
GhCLA:sgRNA3	CCCTAGAGACAAGATATTGT	GGG	acttttgAACTCACTGTGGCTCTTC	caaaagtCACTCTCCGACCGTTTC	AACTCACTGTGGCTCTTCATTATGTCTTCAATGCCCCTAGAGACAAGATATTGTGGGATGTTGGTCATCAGTCTTACCCTCACAAAATCTTGACTGGGAGAAGACATAAGATGCATACCATGAGGCAAACTAATGGATTGGCCGGATTCACGAAACGGTCGGAGAGTG
GhCLA:sgRNA4	CATGAGGCAAACTAATGGAT	TGG
GhCLA:sgRNA3	CCCTAGAGACAAGATATTGT	GGG	agaatagAACTCACTGTGGCTCTTC	ctattctCACTCTCCGACCGTTTC	AACTCACTGTGGCTCTTCATTATGTCTTCAATGCCCCTAGAGACAAGATATTGTGGGATGTTGGTCATCAGTCTTACCCTCACAAAATCTTGACTGGGAGAAGACATAAGATGCATACCATGAGGCAAACTAATGGATTGGCCGGATTCACGAAACGGTCGGAGAGTG
GhCLA:sgRNA4	CATGAGGCAAACTAATGGAT	TGG
GhCLA:sgRNA3	CCCTAGAGACAAGATATTGT	GGG	agacaggAACTCACTGTGGCTCTTC	cctgtctCACTCTCCGACCGTTTC	AACTCACTGTGGCTCTTCATTATGTCTTCAATGCCCCTAGAGACAAGATATTGTGGGATGTTGGTCATCAGTCTTACCCTCACAAAATCTTGACTGGGAGAAGACATAAGATGCATACCATGAGGCAAACTAATGGATTGGCCGGATTCACGAAACGGTCGGAGAGTG
GhCLA:sgRNA4	CATGAGGCAAACTAATGGAT	TGG
GhCLA:sgRNA3	CCCTAGAGACAAGATATTGT	GGG	agcgacaAACTCACTGTGGCTCTTC	tgtcgctCACTCTCCGACCGTTTC	AACTCACTGTGGCTCTTCATTATGTCTTCAATGCCCCTAGAGACAAGATATTGTGGGATGTTGGTCATCAGTCTTACCCTCACAAAATCTTGACTGGGAGAAGACATAAGATGCATACCATGAGGCAAACTAATGGATTGGCCGGATTCACGAAACGGTCGGAGAGTG
GhCLA:sgRNA4	CATGAGGCAAACTAATGGAT	TGG
GhCLA:sgRNA3	CCCTAGAGACAAGATATTGT	GGG	aggcaaaAACTCACTGTGGCTCTTC	tttgcctCACTCTCCGACCGTTTC	AACTCACTGTGGCTCTTCATTATGTCTTCAATGCCCCTAGAGACAAGATATTGTGGGATGTTGGTCATCAGTCTTACCCTCACAAAATCTTGACTGGGAGAAGACATAAGATGCATACCATGAGGCAAACTAATGGATTGGCCGGATTCACGAAACGGTCGGAGAGTG
GhCLA:sgRNA4	CATGAGGCAAACTAATGGAT	TGG
GhCLA:sgRNA3	CCCTAGAGACAAGATATTGT	GGG	aggttgtAACTCACTGTGGCTCTTC	acaacctCACTCTCCGACCGTTTC	AACTCACTGTGGCTCTTCATTATGTCTTCAATGCCCCTAGAGACAAGATATTGTGGGATGTTGGTCATCAGTCTTACCCTCACAAAATCTTGACTGGGAGAAGACATAAGATGCATACCATGAGGCAAACTAATGGATTGGCCGGATTCACGAAACGGTCGGAGAGTG
GhCLA:sgRNA4	CATGAGGCAAACTAATGGAT	TGG
GhCLA:sgRNA3	CCCTAGAGACAAGATATTGT	GGG	agtaggcAACTCACTGTGGCTCTTC	gcctactCACTCTCCGACCGTTTC	AACTCACTGTGGCTCTTCATTATGTCTTCAATGCCCCTAGAGACAAGATATTGTGGGATGTTGGTCATCAGTCTTACCCTCACAAAATCTTGACTGGGAGAAGACATAAGATGCATACCATGAGGCAAACTAATGGATTGGCCGGATTCACGAAACGGTCGGAGAGTG
GhCLA:sgRNA4	CATGAGGCAAACTAATGGAT	TGG
GhCLA:sgRNA3	CCCTAGAGACAAGATATTGT	GGG	ataagcaAACTCACTGTGGCTCTTC	tgcttatCACTCTCCGACCGTTTC	AACTCACTGTGGCTCTTCATTATGTCTTCAATGCCCCTAGAGACAAGATATTGTGGGATGTTGGTCATCAGTCTTACCCTCACAAAATCTTGACTGGGAGAAGACATAAGATGCATACCATGAGGCAAACTAATGGATTGGCCGGATTCACGAAACGGTCGGAGAGTG
GhCLA:sgRNA4	CATGAGGCAAACTAATGGAT	TGG
GhCLA:sgRNA3	CCCTAGAGACAAGATATTGT	GGG	atgcgagAACTCACTGTGGCTCTTC	ctcgcatCACTCTCCGACCGTTTC	AACTCACTGTGGCTCTTCATTATGTCTTCAATGCCCCTAGAGACAAGATATTGTGGGATGTTGGTCATCAGTCTTACCCTCACAAAATCTTGACTGGGAGAAGACATAAGATGCATACCATGAGGCAAACTAATGGATTGGCCGGATTCACGAAACGGTCGGAGAGTG
GhCLA:sgRNA4	CATGAGGCAAACTAATGGAT	TGG
GhCLA:sgRNA3	CCCTAGAGACAAGATATTGT	GGG	atggttaAACTCACTGTGGCTCTTC	taaccatCACTCTCCGACCGTTTC	AACTCACTGTGGCTCTTCATTATGTCTTCAATGCCCCTAGAGACAAGATATTGTGGGATGTTGGTCATCAGTCTTACCCTCACAAAATCTTGACTGGGAGAAGACATAAGATGCATACCATGAGGCAAACTAATGGATTGGCCGGATTCACGAAACGGTCGGAGAGTG
GhCLA:sgRNA4	CATGAGGCAAACTAATGGAT	TGG
GhCLA:sgRNA3	CCCTAGAGACAAGATATTGT	GGG	atgtcggAACTCACTGTGGCTCTTC	ccgacatCACTCTCCGACCGTTTC	AACTCACTGTGGCTCTTCATTATGTCTTCAATGCCCCTAGAGACAAGATATTGTGGGATGTTGGTCATCAGTCTTACCCTCACAAAATCTTGACTGGGAGAAGACATAAGATGCATACCATGAGGCAAACTAATGGATTGGCCGGATTCACGAAACGGTCGGAGAGTG
GhCLA:sgRNA4	CATGAGGCAAACTAATGGAT	TGG
GhCLA:sgRNA3	CCCTAGAGACAAGATATTGT	GGG	caaacggAACTCACTGTGGCTCTTC	ccgtttgCACTCTCCGACCGTTTC	AACTCACTGTGGCTCTTCATTATGTCTTCAATGCCCCTAGAGACAAGATATTGTGGGATGTTGGTCATCAGTCTTACCCTCACAAAATCTTGACTGGGAGAAGACATAAGATGCATACCATGAGGCAAACTAATGGATTGGCCGGATTCACGAAACGGTCGGAGAGTG
GhCLA:sgRNA4	CATGAGGCAAACTAATGGAT	TGG
GhCLA:sgRNA3	CCCTAGAGACAAGATATTGT	GGG	caaataaAACTCACTGTGGCTCTTC	ttatttgCACTCTCCGACCGTTTC	AACTCACTGTGGCTCTTCATTATGTCTTCAATGCCCCTAGAGACAAGATATTGTGGGATGTTGGTCATCAGTCTTACCCTCACAAAATCTTGACTGGGAGAAGACATAAGATGCATACCATGAGGCAAACTAATGGATTGGCCGGATTCACGAAACGGTCGGAGAGTG
GhCLA:sgRNA4	CATGAGGCAAACTAATGGAT	TGG
GhCLA:sgRNA3	CCCTAGAGACAAGATATTGT	GGG	caaggatAACTCACTGTGGCTCTTC	atccttgCACTCTCCGACCGTTTC	AACTCACTGTGGCTCTTCATTATGTCTTCAATGCCCCTAGAGACAAGATATTGTGGGATGTTGGTCATCAGTCTTACCCTCACAAAATCTTGACTGGGAGAAGACATAAGATGCATACCATGAGGCAAACTAATGGATTGGCCGGATTCACGAAACGGTCGGAGAGTG
GhCLA:sgRNA4	CATGAGGCAAACTAATGGAT	TGG
GhCLA:sgRNA3	CCCTAGAGACAAGATATTGT	GGG	cacacccAACTCACTGTGGCTCTTC	gggtgtgCACTCTCCGACCGTTTC	AACTCACTGTGGCTCTTCATTATGTCTTCAATGCCCCTAGAGACAAGATATTGTGGGATGTTGGTCATCAGTCTTACCCTCACAAAATCTTGACTGGGAGAAGACATAAGATGCATACCATGAGGCAAACTAATGGATTGGCCGGATTCACGAAACGGTCGGAGAGTG
GhCLA:sgRNA4	CATGAGGCAAACTAATGGAT	TGG
GhCLA:sgRNA3	CCCTAGAGACAAGATATTGT	GGG	caccgtcAACTCACTGTGGCTCTTC	gacggtgCACTCTCCGACCGTTTC	AACTCACTGTGGCTCTTCATTATGTCTTCAATGCCCCTAGAGACAAGATATTGTGGGATGTTGGTCATCAGTCTTACCCTCACAAAATCTTGACTGGGAGAAGACATAAGATGCATACCATGAGGCAAACTAATGGATTGGCCGGATTCACGAAACGGTCGGAGAGTG
GhCLA:sgRNA4	CATGAGGCAAACTAATGGAT	TGG
GhCLA:sgRNA3	CCCTAGAGACAAGATATTGT	GGG	cacctcgAACTCACTGTGGCTCTTC	cgaggtgCACTCTCCGACCGTTTC	AACTCACTGTGGCTCTTCATTATGTCTTCAATGCCCCTAGAGACAAGATATTGTGGGATGTTGGTCATCAGTCTTACCCTCACAAAATCTTGACTGGGAGAAGACATAAGATGCATACCATGAGGCAAACTAATGGATTGGCCGGATTCACGAAACGGTCGGAGAGTG
GhCLA:sgRNA4	CATGAGGCAAACTAATGGAT	TGG
GhCLA:sgRNA3	CCCTAGAGACAAGATATTGT	GGG	cagactaAACTCACTGTGGCTCTTC	tagtctgCACTCTCCGACCGTTTC	AACTCACTGTGGCTCTTCATTATGTCTTCAATGCCCCTAGAGACAAGATATTGTGGGATGTTGGTCATCAGTCTTACCCTCACAAAATCTTGACTGGGAGAAGACATAAGATGCATACCATGAGGCAAACTAATGGATTGGCCGGATTCACGAAACGGTCGGAGAGTG
GhCLA:sgRNA4	CATGAGGCAAACTAATGGAT	TGG
GhCLA:sgRNA3	CCCTAGAGACAAGATATTGT	GGG	cagtcagAACTCACTGTGGCTCTTC	ctgactgCACTCTCCGACCGTTTC	AACTCACTGTGGCTCTTCATTATGTCTTCAATGCCCCTAGAGACAAGATATTGTGGGATGTTGGTCATCAGTCTTACCCTCACAAAATCTTGACTGGGAGAAGACATAAGATGCATACCATGAGGCAAACTAATGGATTGGCCGGATTCACGAAACGGTCGGAGAGTG
GhCLA:sgRNA4	CATGAGGCAAACTAATGGAT	TGG
GhCLA:sgRNA3	CCCTAGAGACAAGATATTGT	GGG	catatgtAACTCACTGTGGCTCTTC	acatatgCACTCTCCGACCGTTTC	AACTCACTGTGGCTCTTCATTATGTCTTCAATGCCCCTAGAGACAAGATATTGTGGGATGTTGGTCATCAGTCTTACCCTCACAAAATCTTGACTGGGAGAAGACATAAGATGCATACCATGAGGCAAACTAATGGATTGGCCGGATTCACGAAACGGTCGGAGAGTG
GhCLA:sgRNA4	CATGAGGCAAACTAATGGAT	TGG
GhCLA:sgRNA3	CCCTAGAGACAAGATATTGT	GGG	catgcttAACTCACTGTGGCTCTTC	aagcatgCACTCTCCGACCGTTTC	AACTCACTGTGGCTCTTCATTATGTCTTCAATGCCCCTAGAGACAAGATATTGTGGGATGTTGGTCATCAGTCTTACCCTCACAAAATCTTGACTGGGAGAAGACATAAGATGCATACCATGAGGCAAACTAATGGATTGGCCGGATTCACGAAACGGTCGGAGAGTG
GhCLA:sgRNA4	CATGAGGCAAACTAATGGAT	TGG
GhCLA:sgRNA3	CCCTAGAGACAAGATATTGT	GGG	ccactcaAACTCACTGTGGCTCTTC	tgagtggCACTCTCCGACCGTTTC	AACTCACTGTGGCTCTTCATTATGTCTTCAATGCCCCTAGAGACAAGATATTGTGGGATGTTGGTCATCAGTCTTACCCTCACAAAATCTTGACTGGGAGAAGACATAAGATGCATACCATGAGGCAAACTAATGGATTGGCCGGATTCACGAAACGGTCGGAGAGTG
GhCLA:sgRNA4	CATGAGGCAAACTAATGGAT	TGG
GhCLA:sgRNA3	CCCTAGAGACAAGATATTGT	GGG	cccgccaAACTCACTGTGGCTCTTC	tggcgggCACTCTCCGACCGTTTC	AACTCACTGTGGCTCTTCATTATGTCTTCAATGCCCCTAGAGACAAGATATTGTGGGATGTTGGTCATCAGTCTTACCCTCACAAAATCTTGACTGGGAGAAGACATAAGATGCATACCATGAGGCAAACTAATGGATTGGCCGGATTCACGAAACGGTCGGAGAGTG
GhCLA:sgRNA4	CATGAGGCAAACTAATGGAT	TGG
GhCLA:sgRNA3	CCCTAGAGACAAGATATTGT	GGG	ccctgccAACTCACTGTGGCTCTTC	ggcagggCACTCTCCGACCGTTTC	AACTCACTGTGGCTCTTCATTATGTCTTCAATGCCCCTAGAGACAAGATATTGTGGGATGTTGGTCATCAGTCTTACCCTCACAAAATCTTGACTGGGAGAAGACATAAGATGCATACCATGAGGCAAACTAATGGATTGGCCGGATTCACGAAACGGTCGGAGAGTG
GhCLA:sgRNA4	CATGAGGCAAACTAATGGAT	TGG
GhCLA:sgRNA3	CCCTAGAGACAAGATATTGT	GGG	cccttaaAACTCACTGTGGCTCTTC	ttaagggCACTCTCCGACCGTTTC	AACTCACTGTGGCTCTTCATTATGTCTTCAATGCCCCTAGAGACAAGATATTGTGGGATGTTGGTCATCAGTCTTACCCTCACAAAATCTTGACTGGGAGAAGACATAAGATGCATACCATGAGGCAAACTAATGGATTGGCCGGATTCACGAAACGGTCGGAGAGTG
GhCLA:sgRNA4	CATGAGGCAAACTAATGGAT	TGG
GhCLA:sgRNA3	CCCTAGAGACAAGATATTGT	GGG	ccgtttcAACTCACTGTGGCTCTTC	gaaacggCACTCTCCGACCGTTTC	AACTCACTGTGGCTCTTCATTATGTCTTCAATGCCCCTAGAGACAAGATATTGTGGGATGTTGGTCATCAGTCTTACCCTCACAAAATCTTGACTGGGAGAAGACATAAGATGCATACCATGAGGCAAACTAATGGATTGGCCGGATTCACGAAACGGTCGGAGAGTG
GhCLA:sgRNA4	CATGAGGCAAACTAATGGAT	TGG
GhCLA:sgRNA3	CCCTAGAGACAAGATATTGT	GGG	cctgtgaAACTCACTGTGGCTCTTC	tcacaggCACTCTCCGACCGTTTC	AACTCACTGTGGCTCTTCATTATGTCTTCAATGCCCCTAGAGACAAGATATTGTGGGATGTTGGTCATCAGTCTTACCCTCACAAAATCTTGACTGGGAGAAGACATAAGATGCATACCATGAGGCAAACTAATGGATTGGCCGGATTCACGAAACGGTCGGAGAGTG
GhCLA:sgRNA4	CATGAGGCAAACTAATGGAT	TGG
GhCLA:sgRNA3	CCCTAGAGACAAGATATTGT	GGG	cgaacacAACTCACTGTGGCTCTTC	gtgttcgCACTCTCCGACCGTTTC	AACTCACTGTGGCTCTTCATTATGTCTTCAATGCCCCTAGAGACAAGATATTGTGGGATGTTGGTCATCAGTCTTACCCTCACAAAATCTTGACTGGGAGAAGACATAAGATGCATACCATGAGGCAAACTAATGGATTGGCCGGATTCACGAAACGGTCGGAGAGTG
GhCLA:sgRNA4	CATGAGGCAAACTAATGGAT	TGG
GhCLA:sgRNA3	CCCTAGAGACAAGATATTGT	GGG	cgagttgAACTCACTGTGGCTCTTC	caactcgCACTCTCCGACCGTTTC	AACTCACTGTGGCTCTTCATTATGTCTTCAATGCCCCTAGAGACAAGATATTGTGGGATGTTGGTCATCAGTCTTACCCTCACAAAATCTTGACTGGGAGAAGACATAAGATGCATACCATGAGGCAAACTAATGGATTGGCCGGATTCACGAAACGGTCGGAGAGTG
GhCLA:sgRNA4	CATGAGGCAAACTAATGGAT	TGG
GhCLA:sgRNA3	CCCTAGAGACAAGATATTGT	GGG	cgatgctAACTCACTGTGGCTCTTC	agcatcgCACTCTCCGACCGTTTC	AACTCACTGTGGCTCTTCATTATGTCTTCAATGCCCCTAGAGACAAGATATTGTGGGATGTTGGTCATCAGTCTTACCCTCACAAAATCTTGACTGGGAGAAGACATAAGATGCATACCATGAGGCAAACTAATGGATTGGCCGGATTCACGAAACGGTCGGAGAGTG
GhCLA:sgRNA4	CATGAGGCAAACTAATGGAT	TGG
GhCLA:sgRNA3	CCCTAGAGACAAGATATTGT	GGG	cgcaaagAACTCACTGTGGCTCTTC	ctttgcgCACTCTCCGACCGTTTC	AACTCACTGTGGCTCTTCATTATGTCTTCAATGCCCCTAGAGACAAGATATTGTGGGATGTTGGTCATCAGTCTTACCCTCACAAAATCTTGACTGGGAGAAGACATAAGATGCATACCATGAGGCAAACTAATGGATTGGCCGGATTCACGAAACGGTCGGAGAGTG
GhCLA:sgRNA4	CATGAGGCAAACTAATGGAT	TGG
GhCLA:sgRNA3	CCCTAGAGACAAGATATTGT	GGG	cggaggaAACTCACTGTGGCTCTTC	tcctccgCACTCTCCGACCGTTTC	AACTCACTGTGGCTCTTCATTATGTCTTCAATGCCCCTAGAGACAAGATATTGTGGGATGTTGGTCATCAGTCTTACCCTCACAAAATCTTGACTGGGAGAAGACATAAGATGCATACCATGAGGCAAACTAATGGATTGGCCGGATTCACGAAACGGTCGGAGAGTG
GhCLA:sgRNA4	CATGAGGCAAACTAATGGAT	TGG
GhCLA:sgRNA3	CCCTAGAGACAAGATATTGT	GGG	cggctacAACTCACTGTGGCTCTTC	gtagccgCACTCTCCGACCGTTTC	AACTCACTGTGGCTCTTCATTATGTCTTCAATGCCCCTAGAGACAAGATATTGTGGGATGTTGGTCATCAGTCTTACCCTCACAAAATCTTGACTGGGAGAAGACATAAGATGCATACCATGAGGCAAACTAATGGATTGGCCGGATTCACGAAACGGTCGGAGAGTG
GhCLA:sgRNA4	CATGAGGCAAACTAATGGAT	TGG
GhCLA:sgRNA3	CCCTAGAGACAAGATATTGT	GGG	cgtcgttAACTCACTGTGGCTCTTC	aacgacgCACTCTCCGACCGTTTC	AACTCACTGTGGCTCTTCATTATGTCTTCAATGCCCCTAGAGACAAGATATTGTGGGATGTTGGTCATCAGTCTTACCCTCACAAAATCTTGACTGGGAGAAGACATAAGATGCATACCATGAGGCAAACTAATGGATTGGCCGGATTCACGAAACGGTCGGAGAGTG
GhCLA:sgRNA4	CATGAGGCAAACTAATGGAT	TGG
GhCLA:sgRNA3	CCCTAGAGACAAGATATTGT	GGG	cgttaccAACTCACTGTGGCTCTTC	ggtaacgCACTCTCCGACCGTTTC	AACTCACTGTGGCTCTTCATTATGTCTTCAATGCCCCTAGAGACAAGATATTGTGGGATGTTGGTCATCAGTCTTACCCTCACAAAATCTTGACTGGGAGAAGACATAAGATGCATACCATGAGGCAAACTAATGGATTGGCCGGATTCACGAAACGGTCGGAGAGTG
GhCLA:sgRNA4	CATGAGGCAAACTAATGGAT	TGG
GhCLA:sgRNA3	CCCTAGAGACAAGATATTGT	GGG	ctggaggAACTCACTGTGGCTCTTC	cctccagCACTCTCCGACCGTTTC	AACTCACTGTGGCTCTTCATTATGTCTTCAATGCCCCTAGAGACAAGATATTGTGGGATGTTGGTCATCAGTCTTACCCTCACAAAATCTTGACTGGGAGAAGACATAAGATGCATACCATGAGGCAAACTAATGGATTGGCCGGATTCACGAAACGGTCGGAGAGTG
GhCLA:sgRNA4	CATGAGGCAAACTAATGGAT	TGG
GhCLA:sgRNA3	CCCTAGAGACAAGATATTGT	GGG	cttcgaaAACTCACTGTGGCTCTTC	ttcgaagCACTCTCCGACCGTTTC	AACTCACTGTGGCTCTTCATTATGTCTTCAATGCCCCTAGAGACAAGATATTGTGGGATGTTGGTCATCAGTCTTACCCTCACAAAATCTTGACTGGGAGAAGACATAAGATGCATACCATGAGGCAAACTAATGGATTGGCCGGATTCACGAAACGGTCGGAGAGTG
GhCLA:sgRNA4	CATGAGGCAAACTAATGGAT	TGG
GhCLA:sgRNA3	CCCTAGAGACAAGATATTGT	GGG	cttgggtAACTCACTGTGGCTCTTC	acccaagCACTCTCCGACCGTTTC	AACTCACTGTGGCTCTTCATTATGTCTTCAATGCCCCTAGAGACAAGATATTGTGGGATGTTGGTCATCAGTCTTACCCTCACAAAATCTTGACTGGGAGAAGACATAAGATGCATACCATGAGGCAAACTAATGGATTGGCCGGATTCACGAAACGGTCGGAGAGTG
GhCLA:sgRNA4	CATGAGGCAAACTAATGGAT	TGG
GhCLA:sgRNA3	CCCTAGAGACAAGATATTGT	GGG	gacaagcAACTCACTGTGGCTCTTC	gcttgtcCACTCTCCGACCGTTTC	AACTCACTGTGGCTCTTCATTATGTCTTCAATGCCCCTAGAGACAAGATATTGTGGGATGTTGGTCATCAGTCTTACCCTCACAAAATCTTGACTGGGAGAAGACATAAGATGCATACCATGAGGCAAACTAATGGATTGGCCGGATTCACGAAACGGTCGGAGAGTG
GhCLA:sgRNA4	CATGAGGCAAACTAATGGAT	TGG
GhCLA:sgRNA3	CCCTAGAGACAAGATATTGT	GGG	gactaaaAACTCACTGTGGCTCTTC	tttagtcCACTCTCCGACCGTTTC	AACTCACTGTGGCTCTTCATTATGTCTTCAATGCCCCTAGAGACAAGATATTGTGGGATGTTGGTCATCAGTCTTACCCTCACAAAATCTTGACTGGGAGAAGACATAAGATGCATACCATGAGGCAAACTAATGGATTGGCCGGATTCACGAAACGGTCGGAGAGTG
GhCLA:sgRNA4	CATGAGGCAAACTAATGGAT	TGG
GhCLA:sgRNA3	CCCTAGAGACAAGATATTGT	GGG	gactcgtAACTCACTGTGGCTCTTC	acgagtcCACTCTCCGACCGTTTC	AACTCACTGTGGCTCTTCATTATGTCTTCAATGCCCCTAGAGACAAGATATTGTGGGATGTTGGTCATCAGTCTTACCCTCACAAAATCTTGACTGGGAGAAGACATAAGATGCATACCATGAGGCAAACTAATGGATTGGCCGGATTCACGAAACGGTCGGAGAGTG
GhCLA:sgRNA4	CATGAGGCAAACTAATGGAT	TGG
GhCLA:sgRNA3	CCCTAGAGACAAGATATTGT	GGG	gaggcggAACTCACTGTGGCTCTTC	ccgcctcCACTCTCCGACCGTTTC	AACTCACTGTGGCTCTTCATTATGTCTTCAATGCCCCTAGAGACAAGATATTGTGGGATGTTGGTCATCAGTCTTACCCTCACAAAATCTTGACTGGGAGAAGACATAAGATGCATACCATGAGGCAAACTAATGGATTGGCCGGATTCACGAAACGGTCGGAGAGTG
GhCLA:sgRNA4	CATGAGGCAAACTAATGGAT	TGG
GhCLA:sgRNA3	CCCTAGAGACAAGATATTGT	GGG	gataccgAACTCACTGTGGCTCTTC	cggtatcCACTCTCCGACCGTTTC	AACTCACTGTGGCTCTTCATTATGTCTTCAATGCCCCTAGAGACAAGATATTGTGGGATGTTGGTCATCAGTCTTACCCTCACAAAATCTTGACTGGGAGAAGACATAAGATGCATACCATGAGGCAAACTAATGGATTGGCCGGATTCACGAAACGGTCGGAGAGTG
GhCLA:sgRNA4	CATGAGGCAAACTAATGGAT	TGG
GhCLA:sgRNA3	CCCTAGAGACAAGATATTGT	GGG	gattgggAACTCACTGTGGCTCTTC	cccaatcCACTCTCCGACCGTTTC	AACTCACTGTGGCTCTTCATTATGTCTTCAATGCCCCTAGAGACAAGATATTGTGGGATGTTGGTCATCAGTCTTACCCTCACAAAATCTTGACTGGGAGAAGACATAAGATGCATACCATGAGGCAAACTAATGGATTGGCCGGATTCACGAAACGGTCGGAGAGTG
GhCLA:sgRNA4	CATGAGGCAAACTAATGGAT	TGG
GhCLA:sgRNA3	CCCTAGAGACAAGATATTGT	GGG	gcaactcAACTCACTGTGGCTCTTC	gagttgcCACTCTCCGACCGTTTC	AACTCACTGTGGCTCTTCATTATGTCTTCAATGCCCCTAGAGACAAGATATTGTGGGATGTTGGTCATCAGTCTTACCCTCACAAAATCTTGACTGGGAGAAGACATAAGATGCATACCATGAGGCAAACTAATGGATTGGCCGGATTCACGAAACGGTCGGAGAGTG
GhCLA:sgRNA4	CATGAGGCAAACTAATGGAT	TGG
GhCLA:sgRNA3	CCCTAGAGACAAGATATTGT	GGG	gcactggAACTCACTGTGGCTCTTC	ccagtgcCACTCTCCGACCGTTTC	AACTCACTGTGGCTCTTCATTATGTCTTCAATGCCCCTAGAGACAAGATATTGTGGGATGTTGGTCATCAGTCTTACCCTCACAAAATCTTGACTGGGAGAAGACATAAGATGCATACCATGAGGCAAACTAATGGATTGGCCGGATTCACGAAACGGTCGGAGAGTG
GhCLA:sgRNA4	CATGAGGCAAACTAATGGAT	TGG
GhCLA:sgRNA3	CCCTAGAGACAAGATATTGT	GGG	gcaggaaAACTCACTGTGGCTCTTC	ttcctgcCACTCTCCGACCGTTTC	AACTCACTGTGGCTCTTCATTATGTCTTCAATGCCCCTAGAGACAAGATATTGTGGGATGTTGGTCATCAGTCTTACCCTCACAAAATCTTGACTGGGAGAAGACATAAGATGCATACCATGAGGCAAACTAATGGATTGGCCGGATTCACGAAACGGTCGGAGAGTG
GhCLA:sgRNA4	CATGAGGCAAACTAATGGAT	TGG
GhCLA:sgRNA3	CCCTAGAGACAAGATATTGT	GGG	gcccagaAACTCACTGTGGCTCTTC	tctgggcCACTCTCCGACCGTTTC	AACTCACTGTGGCTCTTCATTATGTCTTCAATGCCCCTAGAGACAAGATATTGTGGGATGTTGGTCATCAGTCTTACCCTCACAAAATCTTGACTGGGAGAAGACATAAGATGCATACCATGAGGCAAACTAATGGATTGGCCGGATTCACGAAACGGTCGGAGAGTG
GhCLA:sgRNA4	CATGAGGCAAACTAATGGAT	TGG
GhCLA:sgRNA3	CCCTAGAGACAAGATATTGT	GGG	gcgacatAACTCACTGTGGCTCTTC	atgtcgcCACTCTCCGACCGTTTC	AACTCACTGTGGCTCTTCATTATGTCTTCAATGCCCCTAGAGACAAGATATTGTGGGATGTTGGTCATCAGTCTTACCCTCACAAAATCTTGACTGGGAGAAGACATAAGATGCATACCATGAGGCAAACTAATGGATTGGCCGGATTCACGAAACGGTCGGAGAGTG
GhCLA:sgRNA4	CATGAGGCAAACTAATGGAT	TGG
GhCLA:sgRNA3	CCCTAGAGACAAGATATTGT	GGG	gcgcccaAACTCACTGTGGCTCTTC	tgggcgcCACTCTCCGACCGTTTC	AACTCACTGTGGCTCTTCATTATGTCTTCAATGCCCCTAGAGACAAGATATTGTGGGATGTTGGTCATCAGTCTTACCCTCACAAAATCTTGACTGGGAGAAGACATAAGATGCATACCATGAGGCAAACTAATGGATTGGCCGGATTCACGAAACGGTCGGAGAGTG
GhCLA:sgRNA4	CATGAGGCAAACTAATGGAT	TGG
GhCLA:sgRNA3	CCCTAGAGACAAGATATTGT	GGG	gcttctaAACTCACTGTGGCTCTTC	tagaagcCACTCTCCGACCGTTTC	AACTCACTGTGGCTCTTCATTATGTCTTCAATGCCCCTAGAGACAAGATATTGTGGGATGTTGGTCATCAGTCTTACCCTCACAAAATCTTGACTGGGAGAAGACATAAGATGCATACCATGAGGCAAACTAATGGATTGGCCGGATTCACGAAACGGTCGGAGAGTG
GhCLA:sgRNA4	CATGAGGCAAACTAATGGAT	TGG
GhCLA:sgRNA3	CCCTAGAGACAAGATATTGT	GGG	ggaagtaAACTCACTGTGGCTCTTC	tacttccCACTCTCCGACCGTTTC	AACTCACTGTGGCTCTTCATTATGTCTTCAATGCCCCTAGAGACAAGATATTGTGGGATGTTGGTCATCAGTCTTACCCTCACAAAATCTTGACTGGGAGAAGACATAAGATGCATACCATGAGGCAAACTAATGGATTGGCCGGATTCACGAAACGGTCGGAGAGTG
GhCLA:sgRNA4	CATGAGGCAAACTAATGGAT	TGG
GhCLA:sgRNA3	CCCTAGAGACAAGATATTGT	GGG	ggagcagAACTCACTGTGGCTCTTC	ctgctccCACTCTCCGACCGTTTC	AACTCACTGTGGCTCTTCATTATGTCTTCAATGCCCCTAGAGACAAGATATTGTGGGATGTTGGTCATCAGTCTTACCCTCACAAAATCTTGACTGGGAGAAGACATAAGATGCATACCATGAGGCAAACTAATGGATTGGCCGGATTCACGAAACGGTCGGAGAGTG
GhCLA:sgRNA4	CATGAGGCAAACTAATGGAT	TGG
GhCLA:sgRNA3	CCCTAGAGACAAGATATTGT	GGG	ggatcccAACTCACTGTGGCTCTTC	gggatccCACTCTCCGACCGTTTC	AACTCACTGTGGCTCTTCATTATGTCTTCAATGCCCCTAGAGACAAGATATTGTGGGATGTTGGTCATCAGTCTTACCCTCACAAAATCTTGACTGGGAGAAGACATAAGATGCATACCATGAGGCAAACTAATGGATTGGCCGGATTCACGAAACGGTCGGAGAGTG
GhCLA:sgRNA4	CATGAGGCAAACTAATGGAT	TGG
GhCLA:sgRNA3	CCCTAGAGACAAGATATTGT	GGG	ggcgcgcAACTCACTGTGGCTCTTC	gcgcgccCACTCTCCGACCGTTTC	AACTCACTGTGGCTCTTCATTATGTCTTCAATGCCCCTAGAGACAAGATATTGTGGGATGTTGGTCATCAGTCTTACCCTCACAAAATCTTGACTGGGAGAAGACATAAGATGCATACCATGAGGCAAACTAATGGATTGGCCGGATTCACGAAACGGTCGGAGAGTG
GhCLA:sgRNA4	CATGAGGCAAACTAATGGAT	TGG
GhCLA:sgRNA3	CCCTAGAGACAAGATATTGT	GGG	ggctaggAACTCACTGTGGCTCTTC	cctagccCACTCTCCGACCGTTTC	AACTCACTGTGGCTCTTCATTATGTCTTCAATGCCCCTAGAGACAAGATATTGTGGGATGTTGGTCATCAGTCTTACCCTCACAAAATCTTGACTGGGAGAAGACATAAGATGCATACCATGAGGCAAACTAATGGATTGGCCGGATTCACGAAACGGTCGGAGAGTG
GhCLA:sgRNA4	CATGAGGCAAACTAATGGAT	TGG
GhCLA:sgRNA3	CCCTAGAGACAAGATATTGT	GGG	gggcattAACTCACTGTGGCTCTTC	aatgcccCACTCTCCGACCGTTTC	AACTCACTGTGGCTCTTCATTATGTCTTCAATGCCCCTAGAGACAAGATATTGTGGGATGTTGGTCATCAGTCTTACCCTCACAAAATCTTGACTGGGAGAAGACATAAGATGCATACCATGAGGCAAACTAATGGATTGGCCGGATTCACGAAACGGTCGGAGAGTG
GhCLA:sgRNA4	CATGAGGCAAACTAATGGAT	TGG
GhCLA:sgRNA3	CCCTAGAGACAAGATATTGT	GGG	ggtctatAACTCACTGTGGCTCTTC	atagaccCACTCTCCGACCGTTTC	AACTCACTGTGGCTCTTCATTATGTCTTCAATGCCCCTAGAGACAAGATATTGTGGGATGTTGGTCATCAGTCTTACCCTCACAAAATCTTGACTGGGAGAAGACATAAGATGCATACCATGAGGCAAACTAATGGATTGGCCGGATTCACGAAACGGTCGGAGAGTG
GhCLA:sgRNA4	CATGAGGCAAACTAATGGAT	TGG
GhCLA:sgRNA3	CCCTAGAGACAAGATATTGT	GGG	ggtttgcAACTCACTGTGGCTCTTC	gcaaaccCACTCTCCGACCGTTTC	AACTCACTGTGGCTCTTCATTATGTCTTCAATGCCCCTAGAGACAAGATATTGTGGGATGTTGGTCATCAGTCTTACCCTCACAAAATCTTGACTGGGAGAAGACATAAGATGCATACCATGAGGCAAACTAATGGATTGGCCGGATTCACGAAACGGTCGGAGAGTG
GhCLA:sgRNA4	CATGAGGCAAACTAATGGAT	TGG
GhCLA:sgRNA3	CCCTAGAGACAAGATATTGT	GGG	gtcatttAACTCACTGTGGCTCTTC	aaatgacCACTCTCCGACCGTTTC	AACTCACTGTGGCTCTTCATTATGTCTTCAATGCCCCTAGAGACAAGATATTGTGGGATGTTGGTCATCAGTCTTACCCTCACAAAATCTTGACTGGGAGAAGACATAAGATGCATACCATGAGGCAAACTAATGGATTGGCCGGATTCACGAAACGGTCGGAGAGTG
GhCLA:sgRNA4	CATGAGGCAAACTAATGGAT	TGG
GhCLA:sgRNA3	CCCTAGAGACAAGATATTGT	GGG	gtcgtggAACTCACTGTGGCTCTTC	ccacgacCACTCTCCGACCGTTTC	AACTCACTGTGGCTCTTCATTATGTCTTCAATGCCCCTAGAGACAAGATATTGTGGGATGTTGGTCATCAGTCTTACCCTCACAAAATCTTGACTGGGAGAAGACATAAGATGCATACCATGAGGCAAACTAATGGATTGGCCGGATTCACGAAACGGTCGGAGAGTG
GhCLA:sgRNA4	CATGAGGCAAACTAATGGAT	TGG
GhCLA:sgRNA3	CCCTAGAGACAAGATATTGT	GGG	gtgatacAACTCACTGTGGCTCTTC	gtatcacCACTCTCCGACCGTTTC	AACTCACTGTGGCTCTTCATTATGTCTTCAATGCCCCTAGAGACAAGATATTGTGGGATGTTGGTCATCAGTCTTACCCTCACAAAATCTTGACTGGGAGAAGACATAAGATGCATACCATGAGGCAAACTAATGGATTGGCCGGATTCACGAAACGGTCGGAGAGTG
GhCLA:sgRNA4	CATGAGGCAAACTAATGGAT	TGG
GhCLA:sgRNA3	CCCTAGAGACAAGATATTGT	GGG	tacctgtAACTCACTGTGGCTCTTC	acaggtaCACTCTCCGACCGTTTC	AACTCACTGTGGCTCTTCATTATGTCTTCAATGCCCCTAGAGACAAGATATTGTGGGATGTTGGTCATCAGTCTTACCCTCACAAAATCTTGACTGGGAGAAGACATAAGATGCATACCATGAGGCAAACTAATGGATTGGCCGGATTCACGAAACGGTCGGAGAGTG
GhCLA:sgRNA4	CATGAGGCAAACTAATGGAT	TGG
GhCLA:sgRNA3	CCCTAGAGACAAGATATTGT	GGG	tagggtgAACTCACTGTGGCTCTTC	caccctaCACTCTCCGACCGTTTC	AACTCACTGTGGCTCTTCATTATGTCTTCAATGCCCCTAGAGACAAGATATTGTGGGATGTTGGTCATCAGTCTTACCCTCACAAAATCTTGACTGGGAGAAGACATAAGATGCATACCATGAGGCAAACTAATGGATTGGCCGGATTCACGAAACGGTCGGAGAGTG
GhCLA:sgRNA4	CATGAGGCAAACTAATGGAT	TGG
GhCLA:sgRNA3	CCCTAGAGACAAGATATTGT	GGG	tataaacAACTCACTGTGGCTCTTC	gtttataCACTCTCCGACCGTTTC	AACTCACTGTGGCTCTTCATTATGTCTTCAATGCCCCTAGAGACAAGATATTGTGGGATGTTGGTCATCAGTCTTACCCTCACAAAATCTTGACTGGGAGAAGACATAAGATGCATACCATGAGGCAAACTAATGGATTGGCCGGATTCACGAAACGGTCGGAGAGTG
GhCLA:sgRNA4	CATGAGGCAAACTAATGGAT	TGG
GhCLA:sgRNA3	CCCTAGAGACAAGATATTGT	GGG	tatgtgcAACTCACTGTGGCTCTTC	gcacataCACTCTCCGACCGTTTC	AACTCACTGTGGCTCTTCATTATGTCTTCAATGCCCCTAGAGACAAGATATTGTGGGATGTTGGTCATCAGTCTTACCCTCACAAAATCTTGACTGGGAGAAGACATAAGATGCATACCATGAGGCAAACTAATGGATTGGCCGGATTCACGAAACGGTCGGAGAGTG
GhCLA:sgRNA4	CATGAGGCAAACTAATGGAT	TGG
GhCLA:sgRNA3	CCCTAGAGACAAGATATTGT	GGG	tcctcagAACTCACTGTGGCTCTTC	ctgaggaCACTCTCCGACCGTTTC	AACTCACTGTGGCTCTTCATTATGTCTTCAATGCCCCTAGAGACAAGATATTGTGGGATGTTGGTCATCAGTCTTACCCTCACAAAATCTTGACTGGGAGAAGACATAAGATGCATACCATGAGGCAAACTAATGGATTGGCCGGATTCACGAAACGGTCGGAGAGTG
GhCLA:sgRNA4	CATGAGGCAAACTAATGGAT	TGG
GhCLA:sgRNA3	CCCTAGAGACAAGATATTGT	GGG	tcgagcaAACTCACTGTGGCTCTTC	tgctcgaCACTCTCCGACCGTTTC	AACTCACTGTGGCTCTTCATTATGTCTTCAATGCCCCTAGAGACAAGATATTGTGGGATGTTGGTCATCAGTCTTACCCTCACAAAATCTTGACTGGGAGAAGACATAAGATGCATACCATGAGGCAAACTAATGGATTGGCCGGATTCACGAAACGGTCGGAGAGTG
GhCLA:sgRNA4	CATGAGGCAAACTAATGGAT	TGG
GhCLA:sgRNA3	CCCTAGAGACAAGATATTGT	GGG	tcgctaaAACTCACTGTGGCTCTTC	ttagcgaCACTCTCCGACCGTTTC	AACTCACTGTGGCTCTTCATTATGTCTTCAATGCCCCTAGAGACAAGATATTGTGGGATGTTGGTCATCAGTCTTACCCTCACAAAATCTTGACTGGGAGAAGACATAAGATGCATACCATGAGGCAAACTAATGGATTGGCCGGATTCACGAAACGGTCGGAGAGTG
GhCLA:sgRNA4	CATGAGGCAAACTAATGGAT	TGG
GhCLA:sgRNA3	CCCTAGAGACAAGATATTGT	GGG	tcgtcccAACTCACTGTGGCTCTTC	gggacgaCACTCTCCGACCGTTTC	AACTCACTGTGGCTCTTCATTATGTCTTCAATGCCCCTAGAGACAAGATATTGTGGGATGTTGGTCATCAGTCTTACCCTCACAAAATCTTGACTGGGAGAAGACATAAGATGCATACCATGAGGCAAACTAATGGATTGGCCGGATTCACGAAACGGTCGGAGAGTG
GhCLA:sgRNA4	CATGAGGCAAACTAATGGAT	TGG
GhCLA:sgRNA3	CCCTAGAGACAAGATATTGT	GGG	tctatttAACTCACTGTGGCTCTTC	aaatagaCACTCTCCGACCGTTTC	AACTCACTGTGGCTCTTCATTATGTCTTCAATGCCCCTAGAGACAAGATATTGTGGGATGTTGGTCATCAGTCTTACCCTCACAAAATCTTGACTGGGAGAAGACATAAGATGCATACCATGAGGCAAACTAATGGATTGGCCGGATTCACGAAACGGTCGGAGAGTG
GhCLA:sgRNA4	CATGAGGCAAACTAATGGAT	TGG
GhCLA:sgRNA3	CCCTAGAGACAAGATATTGT	GGG	tctcgtaAACTCACTGTGGCTCTTC	tacgagaCACTCTCCGACCGTTTC	AACTCACTGTGGCTCTTCATTATGTCTTCAATGCCCCTAGAGACAAGATATTGTGGGATGTTGGTCATCAGTCTTACCCTCACAAAATCTTGACTGGGAGAAGACATAAGATGCATACCATGAGGCAAACTAATGGATTGGCCGGATTCACGAAACGGTCGGAGAGTG
GhCLA:sgRNA4	CATGAGGCAAACTAATGGAT	TGG
GhCLA:sgRNA3	CCCTAGAGACAAGATATTGT	GGG	tcttaggAACTCACTGTGGCTCTTC	cctaagaCACTCTCCGACCGTTTC	AACTCACTGTGGCTCTTCATTATGTCTTCAATGCCCCTAGAGACAAGATATTGTGGGATGTTGGTCATCAGTCTTACCCTCACAAAATCTTGACTGGGAGAAGACATAAGATGCATACCATGAGGCAAACTAATGGATTGGCCGGATTCACGAAACGGTCGGAGAGTG
GhCLA:sgRNA4	CATGAGGCAAACTAATGGAT	TGG
GhCLA:sgRNA3	CCCTAGAGACAAGATATTGT	GGG	tgcatccAACTCACTGTGGCTCTTC	ggatgcaCACTCTCCGACCGTTTC	AACTCACTGTGGCTCTTCATTATGTCTTCAATGCCCCTAGAGACAAGATATTGTGGGATGTTGGTCATCAGTCTTACCCTCACAAAATCTTGACTGGGAGAAGACATAAGATGCATACCATGAGGCAAACTAATGGATTGGCCGGATTCACGAAACGGTCGGAGAGTG
GhCLA:sgRNA4	CATGAGGCAAACTAATGGAT	TGG
GhCLA:sgRNA3	CCCTAGAGACAAGATATTGT	GGG	tgcccttAACTCACTGTGGCTCTTC	aagggcaCACTCTCCGACCGTTTC	AACTCACTGTGGCTCTTCATTATGTCTTCAATGCCCCTAGAGACAAGATATTGTGGGATGTTGGTCATCAGTCTTACCCTCACAAAATCTTGACTGGGAGAAGACATAAGATGCATACCATGAGGCAAACTAATGGATTGGCCGGATTCACGAAACGGTCGGAGAGTG
GhCLA:sgRNA4	CATGAGGCAAACTAATGGAT	TGG
GhCLA:sgRNA3	CCCTAGAGACAAGATATTGT	GGG	tggaaatAACTCACTGTGGCTCTTC	atttccaCACTCTCCGACCGTTTC	AACTCACTGTGGCTCTTCATTATGTCTTCAATGCCCCTAGAGACAAGATATTGTGGGATGTTGGTCATCAGTCTTACCCTCACAAAATCTTGACTGGGAGAAGACATAAGATGCATACCATGAGGCAAACTAATGGATTGGCCGGATTCACGAAACGGTCGGAGAGTG
GhCLA:sgRNA4	CATGAGGCAAACTAATGGAT	TGG
GhCLA:sgRNA3	CCCTAGAGACAAGATATTGT	GGG	tgttataAACTCACTGTGGCTCTTC	tataacaCACTCTCCGACCGTTTC	AACTCACTGTGGCTCTTCATTATGTCTTCAATGCCCCTAGAGACAAGATATTGTGGGATGTTGGTCATCAGTCTTACCCTCACAAAATCTTGACTGGGAGAAGACATAAGATGCATACCATGAGGCAAACTAATGGATTGGCCGGATTCACGAAACGGTCGGAGAGTG
GhCLA:sgRNA4	CATGAGGCAAACTAATGGAT	TGG
GhCLA:sgRNA3	CCCTAGAGACAAGATATTGT	GGG	tgttgcgAACTCACTGTGGCTCTTC	cgcaacaCACTCTCCGACCGTTTC	AACTCACTGTGGCTCTTCATTATGTCTTCAATGCCCCTAGAGACAAGATATTGTGGGATGTTGGTCATCAGTCTTACCCTCACAAAATCTTGACTGGGAGAAGACATAAGATGCATACCATGAGGCAAACTAATGGATTGGCCGGATTCACGAAACGGTCGGAGAGTG
GhCLA:sgRNA4	CATGAGGCAAACTAATGGAT	TGG
GhCLA:sgRNA3	CCCTAGAGACAAGATATTGT	GGG	ttaattgAACTCACTGTGGCTCTTC	caattaaCACTCTCCGACCGTTTC	AACTCACTGTGGCTCTTCATTATGTCTTCAATGCCCCTAGAGACAAGATATTGTGGGATGTTGGTCATCAGTCTTACCCTCACAAAATCTTGACTGGGAGAAGACATAAGATGCATACCATGAGGCAAACTAATGGATTGGCCGGATTCACGAAACGGTCGGAGAGTG
GhCLA:sgRNA4	CATGAGGCAAACTAATGGAT	TGG
GhCLA:sgRNA3	CCCTAGAGACAAGATATTGT	GGG	ttctgtcAACTCACTGTGGCTCTTC	gacagaaCACTCTCCGACCGTTTC	AACTCACTGTGGCTCTTCATTATGTCTTCAATGCCCCTAGAGACAAGATATTGTGGGATGTTGGTCATCAGTCTTACCCTCACAAAATCTTGACTGGGAGAAGACATAAGATGCATACCATGAGGCAAACTAATGGATTGGCCGGATTCACGAAACGGTCGGAGAGTG
GhCLA:sgRNA4	CATGAGGCAAACTAATGGAT	TGG
GhCLA:sgRNA3	CCCTAGAGACAAGATATTGT	GGG	ttgccacAACTCACTGTGGCTCTTC	gtggcaaCACTCTCCGACCGTTTC	AACTCACTGTGGCTCTTCATTATGTCTTCAATGCCCCTAGAGACAAGATATTGTGGGATGTTGGTCATCAGTCTTACCCTCACAAAATCTTGACTGGGAGAAGACATAAGATGCATACCATGAGGCAAACTAATGGATTGGCCGGATTCACGAAACGGTCGGAGAGTG
GhCLA:sgRNA4	CATGAGGCAAACTAATGGAT	TGG
GhCLA:sgRNA3	CCCTAGAGACAAGATATTGT	GGG	ttgtgaaAACTCACTGTGGCTCTTC	ttcacaaCACTCTCCGACCGTTTC	AACTCACTGTGGCTCTTCATTATGTCTTCAATGCCCCTAGAGACAAGATATTGTGGGATGTTGGTCATCAGTCTTACCCTCACAAAATCTTGACTGGGAGAAGACATAAGATGCATACCATGAGGCAAACTAATGGATTGGCCGGATTCACGAAACGGTCGGAGAGTG
GhCLA:sgRNA4	CATGAGGCAAACTAATGGAT	TGG
GhCLA:sgRNA3	CCCTAGAGACAAGATATTGT	GGG	tttacgaAACTCACTGTGGCTCTTC	tcgtaaaCACTCTCCGACCGTTTC	AACTCACTGTGGCTCTTCATTATGTCTTCAATGCCCCTAGAGACAAGATATTGTGGGATGTTGGTCATCAGTCTTACCCTCACAAAATCTTGACTGGGAGAAGACATAAGATGCATACCATGAGGCAAACTAATGGATTGGCCGGATTCACGAAACGGTCGGAGAGTG
GhCLA:sgRNA4	CATGAGGCAAACTAATGGAT	TGG

## Sheet: 5.Cas-OFFinder-sgRNA1(GhPEBP)
Table S5. Summary of genome-wide potential off-targets predictions by Cas-OFFinder tools for target sgRNA1.
sgRNA	on-target sequence	chromosome	variation site	off-target sequence	stand	mismatches
GhPEBE_sgRNA1	CCTAAGGTTGAGGTTCATGGNNN	Ghir_A01	2124360	CCTAAGGTTtAGtTTtAaGGAGG	+	4
GhPEBE_sgRNA1	CCTAAGGTTGAGGTTCATGGNNN	Ghir_A01	2251351	CCTAAGGgaGAGcTTggTGGTGG	-	5
GhPEBE_sgRNA1	CCTAAGGTTGAGGTTCATGGNNN	Ghir_A01	5785338	CaaAAGGTTGAaGTTCAaGGTGG	-	4
GhPEBE_sgRNA1	CCTAAGGTTGAGGTTCATGGNNN	Ghir_A01	5792501	CaaAAGGTTGAaGTTCAaGGTGG	-	4
GhPEBE_sgRNA1	CCTAAGGTTGAGGTTCATGGNNN	Ghir_A01	15895059	aCaAAGaTTGAtGTTCATaGTGG	+	5
GhPEBE_sgRNA1	CCTAAGGTTGAGGTTCATGGNNN	Ghir_A01	39212260	CCTAAtGTgtAaGTTCATGtAGG	-	5
GhPEBE_sgRNA1	CCTAAGGTTGAGGTTCATGGNNN	Ghir_A01	54353383	CCTtAGGTTtgGGgTCATGGCGG	-	4
GhPEBE_sgRNA1	CCTAAGGTTGAGGTTCATGGNNN	Ghir_A01	57143650	CCTAAGGTTtAGcTTCtTttGGG	+	5
GhPEBE_sgRNA1	CCTAAGGTTGAGGTTCATGGNNN	Ghir_A01	59686898	CCTAAGGTTGAGcTcCtTttGGG	+	5
GhPEBE_sgRNA1	CCTAAGGTTGAGGTTCATGGNNN	Ghir_A01	60491163	tgTAAGGaTGAGGTTCAcGGGGG	-	4
GhPEBE_sgRNA1	CCTAAGGTTGAGGTTCATGGNNN	Ghir_A01	62677107	CCTAAGGTTGAGcTcCtTctGGG	-	5
GhPEBE_sgRNA1	CCTAAGGTTGAGGTTCATGGNNN	Ghir_A01	62737568	gCTAAGGTTGAtGaTgATGtTGG	-	5
GhPEBE_sgRNA1	CCTAAGGTTGAGGTTCATGGNNN	Ghir_A01	65385275	gCTAtGGTTGAGcTTgATtGAGG	-	5
GhPEBE_sgRNA1	CCTAAGGTTGAGGTTCATGGNNN	Ghir_A01	65400040	gCTAtGGTTGAGcTTgATtGAGG	-	5
GhPEBE_sgRNA1	CCTAAGGTTGAGGTTCATGGNNN	Ghir_A01	77312164	CtTcAGGTTGAGGTTaAgGtAGG	+	5
GhPEBE_sgRNA1	CCTAAGGTTGAGGTTCATGGNNN	Ghir_A01	83857388	CCTAAGGTTGAGcTcCtTtcAGG	+	5
GhPEBE_sgRNA1	CCTAAGGTTGAGGTTCATGGNNN	Ghir_A01	84684642	CCTAAGcTTGAcaTTtATGtTGG	+	5
GhPEBE_sgRNA1	CCTAAGGTTGAGGTTCATGGNNN	Ghir_A01	86536667	CCTAAGcTTGgcaTTCATGtTGG	+	5
GhPEBE_sgRNA1	CCTAAGGTTGAGGTTCATGGNNN	Ghir_A01	93364005	CtTtAGGTTGAGcTTCAaGaGGG	-	5
GhPEBE_sgRNA1	CCTAAGGTTGAGGTTCATGGNNN	Ghir_A01	94685960	CggAAtGTaGAGGTTCATGGAGG	+	4
GhPEBE_sgRNA1	CCTAAGGTTGAGGTTCATGGNNN	Ghir_A01	99266758	CCTAAGGTTGcGGgTtgTGaTGG	-	5
GhPEBE_sgRNA1	CCTAAGGTTGAGGTTCATGGNNN	Ghir_A01	99778181	CCTtAGcgTGtGGTTCATGaAGG	-	5
GhPEBE_sgRNA1	CCTAAGGTTGAGGTTCATGGNNN	Ghir_A01	103631718	aCTAAtcTTtAGGTTCtTGGTGG	+	5
GhPEBE_sgRNA1	CCTAAGGTTGAGGTTCATGGNNN	Ghir_A01	108358546	gCctAGGTTGAGGTTCATtcTGG	+	5
GhPEBE_sgRNA1	CCTAAGGTTGAGGTTCATGGNNN	Ghir_A01	108275062	tCTAAGtaTGAGGTTCAaGGTGG	-	4
GhPEBE_sgRNA1	CCTAAGGTTGAGGTTCATGGNNN	Ghir_A01	112640939	CCTtAGGTTtgGGaTCATGGCGG	-	4
GhPEBE_sgRNA1	CCTAAGGTTGAGGTTCATGGNNN	Ghir_A01	116413544	CtTAAGGTTGttGTcaATGGTGG	-	5
GhPEBE_sgRNA1	CCTAAGGTTGAGGTTCATGGNNN	Ghir_A02	1581375	gCcAAGGcTGAGGggCATGGTGG	+	5
GhPEBE_sgRNA1	CCTAAGGTTGAGGTTCATGGNNN	Ghir_A02	1592039	gCcAAGGcTGAGGggCATGGTGG	+	5
GhPEBE_sgRNA1	CCTAAGGTTGAGGTTCATGGNNN	Ghir_A02	2696821	aCcAAGGcTGAGGggCATGGTGG	-	5
GhPEBE_sgRNA1	CCTAAGGTTGAGGTTCATGGNNN	Ghir_A02	2710382	aCcAAGGcTGAGGggCATGGTGG	-	5
GhPEBE_sgRNA1	CCTAAGGTTGAGGTTCATGGNNN	Ghir_A02	4076500	gCcAAGGcTGAGGggCATGGTGG	-	5
GhPEBE_sgRNA1	CCTAAGGTTGAGGTTCATGGNNN	Ghir_A02	4090535	gCcAAGGcTGAGGggCATGGTGG	-	5
GhPEBE_sgRNA1	CCTAAGGTTGAGGTTCATGGNNN	Ghir_A02	4696735	gCcAAGGcTGAGGggCATGGTGG	-	5
GhPEBE_sgRNA1	CCTAAGGTTGAGGTTCATGGNNN	Ghir_A02	4710307	gCcAAGGcTGAGGggCATGGTGG	-	5
GhPEBE_sgRNA1	CCTAAGGTTGAGGTTCATGGNNN	Ghir_A02	8332682	CaTAAaGTTtAGGaaCATGGGGG	-	5
GhPEBE_sgRNA1	CCTAAGGTTGAGGTTCATGGNNN	Ghir_A02	10369527	aCcAAGGcTGAGGggCATGGTGG	-	5
GhPEBE_sgRNA1	CCTAAGGTTGAGGTTCATGGNNN	Ghir_A02	10393800	gCcAAGGcTGAGGggCATGGTGG	-	5
GhPEBE_sgRNA1	CCTAAGGTTGAGGTTCATGGNNN	Ghir_A02	11169300	CtTAAGGcTGAtGTTCtTGcCGG	+	5
GhPEBE_sgRNA1	CCTAAGGTTGAGGTTCATGGNNN	Ghir_A02	16213363	CaTAAGagcGAGGTTCAcGGGGG	-	5
GhPEBE_sgRNA1	CCTAAGGTTGAGGTTCATGGNNN	Ghir_A02	18123738	CCcgAGaaTGAGGgTCATGGAGG	-	5
GhPEBE_sgRNA1	CCTAAGGTTGAGGTTCATGGNNN	Ghir_A02	24533529	CgTgAGcTTGAGGaTCATcGAGG	-	5
GhPEBE_sgRNA1	CCTAAGGTTGAGGTTCATGGNNN	Ghir_A02	25380403	CggAAttTTaAGGTTCATGGAGG	+	5
GhPEBE_sgRNA1	CCTAAGGTTGAGGTTCATGGNNN	Ghir_A02	25970552	CCTAAGGTTtAGcTTCtTttGGG	+	5
GhPEBE_sgRNA1	CCTAAGGTTGAGGTTCATGGNNN	Ghir_A02	40140750	tCTAtGGTTtAGGTTCATttTGG	-	5
GhPEBE_sgRNA1	CCTAAGGTTGAGGTTCATGGNNN	Ghir_A02	41734426	CCTAAGGTTGAGcTcCtTttGGG	+	5
GhPEBE_sgRNA1	CCTAAGGTTGAGGTTCATGGNNN	Ghir_A02	44207711	tCcAAGtTTGAGGTTCcTGtTGG	-	5
GhPEBE_sgRNA1	CCTAAGGTTGAGGTTCATGGNNN	Ghir_A02	52569883	CCcAtGtTTGAGtTTtATGGAGG	+	5
GhPEBE_sgRNA1	CCTAAGGTTGAGGTTCATGGNNN	Ghir_A02	57166806	CCTAAGGTTcAaGggtATGGAGG	-	5
GhPEBE_sgRNA1	CCTAAGGTTGAGGTTCATGGNNN	Ghir_A02	58082132	CCTAAGGTTGAGcTcCtTttGGG	+	5
GhPEBE_sgRNA1	CCTAAGGTTGAGGTTCATGGNNN	Ghir_A02	61863860	CCTAAGGTTtAGcTcCATttGGG	-	5
GhPEBE_sgRNA1	CCTAAGGTTGAGGTTCATGGNNN	Ghir_A02	63771245	CtTAgcGTTGAaGTTCATGcAGG	-	5
GhPEBE_sgRNA1	CCTAAGGTTGAGGTTCATGGNNN	Ghir_A02	63970386	aCTAAGGTTGAGaTTCAgccTGG	+	5
GhPEBE_sgRNA1	CCTAAGGTTGAGGTTCATGGNNN	Ghir_A02	70924795	CggAAtGTaGAGGTTCATGGAGG	+	4
GhPEBE_sgRNA1	CCTAAGGTTGAGGTTCATGGNNN	Ghir_A02	71146160	CggAAtGTaGAGGTTCATGGAGG	+	4
GhPEBE_sgRNA1	CCTAAGGTTGAGGTTCATGGNNN	Ghir_A02	71172674	CggAAtGTaGAGGTTCATGGAGG	+	4
GhPEBE_sgRNA1	CCTAAGGTTGAGGTTCATGGNNN	Ghir_A02	71190905	CggAAtGTaGAGGTTCATGGAGG	+	4
GhPEBE_sgRNA1	CCTAAGGTTGAGGTTCATGGNNN	Ghir_A02	71198029	CggAAtGTaGAGGTTCATGGAGG	+	4
GhPEBE_sgRNA1	CCTAAGGTTGAGGTTCATGGNNN	Ghir_A02	71242386	CggAAtGTaGAGGTTCATGGAGG	+	4
GhPEBE_sgRNA1	CCTAAGGTTGAGGTTCATGGNNN	Ghir_A02	77344292	CCTAAGGTTtAGcTTCtTttAGG	-	5
GhPEBE_sgRNA1	CCTAAGGTTGAGGTTCATGGNNN	Ghir_A02	82271046	tCTAtGGTTtAGGTTCATttTGG	+	5
GhPEBE_sgRNA1	CCTAAGGTTGAGGTTCATGGNNN	Ghir_A02	84012649	CtTAcGGTTtAGGTaCATGaGGG	+	5
GhPEBE_sgRNA1	CCTAAGGTTGAGGTTCATGGNNN	Ghir_A02	86767297	aaTAAGGTTGAtGTTgATGGTGG	+	4
GhPEBE_sgRNA1	CCTAAGGTTGAGGTTCATGGNNN	Ghir_A02	87514931	aCaAAGaTTGAtGTTCATaGTGG	+	5
GhPEBE_sgRNA1	CCTAAGGTTGAGGTTCATGGNNN	Ghir_A02	90615597	tCTgAGaTTGAGtTTCATGtCGG	+	5
GhPEBE_sgRNA1	CCTAAGGTTGAGGTTCATGGNNN	Ghir_A02	106288356	CCTAgGaTTGAGGTTgATGGTGG	+	3
GhPEBE_sgRNA1	CCTAAGGTTGAGGTTCATGGNNN	Ghir_A02	107693448	CCcAgGGgTGAaaTTCATGGTGG	-	5
GhPEBE_sgRNA1	CCTAAGGTTGAGGTTCATGGNNN	Ghir_A03	2137127	CtTgAGGTTGAaGTTggTGGTGG	+	5
GhPEBE_sgRNA1	CCTAAGGTTGAGGTTCATGGNNN	Ghir_A03	5510094	tCTAAGGTTGAttTTgtTGGCGG	+	5
GhPEBE_sgRNA1	CCTAAGGTTGAGGTTCATGGNNN	Ghir_A03	5904833	CCcAAGGgTGAGGTagATGaTGG	-	5
GhPEBE_sgRNA1	CCTAAGGTTGAGGTTCATGGNNN	Ghir_A03	7638648	gCcAAGGcTGAGGggCATGGTGG	+	5
GhPEBE_sgRNA1	CCTAAGGTTGAGGTTCATGGNNN	Ghir_A03	7651898	gCcAAGGcTGAGGggCATGGTGG	+	5
GhPEBE_sgRNA1	CCTAAGGTTGAGGTTCATGGNNN	Ghir_A03	9268400	aCTAAGGTTtAGGTTaAaaGCGG	+	5
GhPEBE_sgRNA1	CCTAAGGTTGAGGTTCATGGNNN	Ghir_A03	15489233	tCTggGGTTGAGGTaCATtGAGG	-	5
GhPEBE_sgRNA1	CCTAAGGTTGAGGTTCATGGNNN	Ghir_A03	18693969	CCaAAGGTTGAGaaTCtTtGTGG	+	5
GhPEBE_sgRNA1	CCTAAGGTTGAGGTTCATGGNNN	Ghir_A03	23313205	CaTtActTTGAGGTTCATGaGGG	+	5
GhPEBE_sgRNA1	CCTAAGGTTGAGGTTCATGGNNN	Ghir_A03	26097013	CCTAAGGTTGAGcTcCtTctGGG	+	5
GhPEBE_sgRNA1	CCTAAGGTTGAGGTTCATGGNNN	Ghir_A03	29800657	CCTAAGGTTGAGcTcCtTttGGG	-	5
GhPEBE_sgRNA1	CCTAAGGTTGAGGTTCATGGNNN	Ghir_A03	35094046	CCTAAGGTTGAGcTcCtTttGGG	+	5
GhPEBE_sgRNA1	CCTAAGGTTGAGGTTCATGGNNN	Ghir_A03	35205549	CCTAAGcTTGAaaTTCATGtTGG	-	4
GhPEBE_sgRNA1	CCTAAGGTTGAGGTTCATGGNNN	Ghir_A03	39842197	CCTAAGGgTGAGGaTgATttTGG	+	5
GhPEBE_sgRNA1	CCTAAGGTTGAGGTTCATGGNNN	Ghir_A03	40528580	CggAAtGTaGAGGTTCATGGAGG	-	4
GhPEBE_sgRNA1	CCTAAGGTTGAGGTTCATGGNNN	Ghir_A03	40557342	CggAAtGTaGAGGTTCATGGAGG	-	4
GhPEBE_sgRNA1	CCTAAGGTTGAGGTTCATGGNNN	Ghir_A03	42543005	tgaAAtGTaGAGGTTCATGGAGG	-	5
GhPEBE_sgRNA1	CCTAAGGTTGAGGTTCATGGNNN	Ghir_A03	42553184	CggAAtGTaGAGGTTCATGGAGG	-	4
GhPEBE_sgRNA1	CCTAAGGTTGAGGTTCATGGNNN	Ghir_A03	42866382	aagAAtGTaGAGGTTCATGGAGG	+	5
GhPEBE_sgRNA1	CCTAAGGTTGAGGTTCATGGNNN	Ghir_A03	55029749	CCTAAGGTgGAGcggCAaGGTGG	-	5
GhPEBE_sgRNA1	CCTAAGGTTGAGGTTCATGGNNN	Ghir_A03	57223868	CCTAAGGTTGAGcTaCtTttGGG	+	5
GhPEBE_sgRNA1	CCTAAGGTTGAGGTTCATGGNNN	Ghir_A03	60717809	CCTAAGGTTGAGcTTCtTttGGG	-	4
GhPEBE_sgRNA1	CCTAAGGTTGAGGTTCATGGNNN	Ghir_A03	75451678	gCTAAGGTTGAtGaTgATGcCGG	+	5
GhPEBE_sgRNA1	CCTAAGGTTGAGGTTCATGGNNN	Ghir_A03	83130824	aCTttGGTTaAGGTTCtTGGTGG	-	5
GhPEBE_sgRNA1	CCTAAGGTTGAGGTTCATGGNNN	Ghir_A03	91590171	tCTggtGTTGAGGTTaATGGAGG	+	5
GhPEBE_sgRNA1	CCTAAGGTTGAGGTTCATGGNNN	Ghir_A03	95633802	tgTAAGGaTGAGGTTCgTGGGGG	+	4
GhPEBE_sgRNA1	CCTAAGGTTGAGGTTCATGGNNN	Ghir_A03	97181227	gCcAAGGcTGAGGggCATGGTGG	+	5
GhPEBE_sgRNA1	CCTAAGGTTGAGGTTCATGGNNN	Ghir_A03	106342478	CCTAAatTTGAGcTTaATaGAGG	-	5
GhPEBE_sgRNA1	CCTAAGGTTGAGGTTCATGGNNN	Ghir_A03	108152423	gCcAAGGcTGAGGggCATGGTGG	+	5
GhPEBE_sgRNA1	CCTAAGGTTGAGGTTCATGGNNN	Ghir_A03	108162958	gCcAAGGcTGAGGggCATGGTGG	+	5
GhPEBE_sgRNA1	CCTAAGGTTGAGGTTCATGGNNN	Ghir_A03	108572712	CCgAAGtaacAGGTTCATGGAGG	-	5
GhPEBE_sgRNA1	CCTAAGGTTGAGGTTCATGGNNN	Ghir_A03	110073379	CaaAAcGTTGAGGTTCATcaGGG	+	5
GhPEBE_sgRNA1	CCTAAGGTTGAGGTTCATGGNNN	Ghir_A04	6447951	CCTAAGGgaagGGTTCATaGCGG	-	5
GhPEBE_sgRNA1	CCTAAGGTTGAGGTTCATGGNNN	Ghir_A04	9157899	CaaAAGaTTGAtGTTCATaGGGG	+	5
GhPEBE_sgRNA1	CCTAAGGTTGAGGTTCATGGNNN	Ghir_A04	25288823	CCTAAGGTTtAGGTTCtTttGGG	+	4
GhPEBE_sgRNA1	CCTAAGGTTGAGGTTCATGGNNN	Ghir_A04	26300776	CCTAAGGTTGAGcTcCtTttGGG	+	5
GhPEBE_sgRNA1	CCTAAGGTTGAGGTTCATGGNNN	Ghir_A04	27482045	CCTAAGGTTGAGcTcCtTttGGG	-	5
GhPEBE_sgRNA1	CCTAAGGTTGAGGTTCATGGNNN	Ghir_A04	28473083	CCTAAGGTTGAGcTcCtTttGGG	-	5
GhPEBE_sgRNA1	CCTAAGGTTGAGGTTCATGGNNN	Ghir_A04	29485317	CaTtAGaTTGtGtTTCATGGTGG	-	5
GhPEBE_sgRNA1	CCTAAGGTTGAGGTTCATGGNNN	Ghir_A04	31461832	CaTAAGGTTGAcaTgCATGaCGG	+	5
GhPEBE_sgRNA1	CCTAAGGTTGAGGTTCATGGNNN	Ghir_A04	33279986	CggAAttTTaAGGTTCATGGAGG	-	5
GhPEBE_sgRNA1	CCTAAGGTTGAGGTTCATGGNNN	Ghir_A04	33575619	CgaAAtGTaGAGGTTCATGGAGG	-	4
GhPEBE_sgRNA1	CCTAAGGTTGAGGTTCATGGNNN	Ghir_A04	33584952	CggAAtGTaGAGGTTCATGGAGG	-	4
GhPEBE_sgRNA1	CCTAAGGTTGAGGTTCATGGNNN	Ghir_A04	37040480	CCTAtGGTTGAGtggCAaGGTGG	+	5
GhPEBE_sgRNA1	CCTAAGGTTGAGGTTCATGGNNN	Ghir_A04	38894129	CCcAcGGTTGAaGggCATGGGGG	-	5
GhPEBE_sgRNA1	CCTAAGGTTGAGGTTCATGGNNN	Ghir_A04	39072065	CCTAAGGTTGtaGgTaATGtTGG	+	5
GhPEBE_sgRNA1	CCTAAGGTTGAGGTTCATGGNNN	Ghir_A04	47406734	CCTAgGGTTGAGaTTCAaGGTGG	+	3
GhPEBE_sgRNA1	CCTAAGGTTGAGGTTCATGGNNN	Ghir_A04	60496329	CCTAAtGTTGAGGcTCcTGaAGG	+	4
GhPEBE_sgRNA1	CCTAAGGTTGAGGTTCATGGNNN	Ghir_A04	69885524	gCTAtGGTTGAGcTTgATtGAGG	+	5
GhPEBE_sgRNA1	CCTAAGGTTGAGGTTCATGGNNN	Ghir_A04	70274661	CCTAAGGaTaAGGgaaATGGTGG	+	5
GhPEBE_sgRNA1	CCTAAGGTTGAGGTTCATGGNNN	Ghir_A04	77650765	gCTAtGGTcGAGGgTgATGGAGG	-	5
GhPEBE_sgRNA1	CCTAAGGTTGAGGTTCATGGNNN	Ghir_A04	82259524	CCTAAGGgcctGGTTCATGGAGG	+	4
GhPEBE_sgRNA1	CCTAAGGTTGAGGTTCATGGNNN	Ghir_A05	955605	gtTAgGGacGAGGTTCATGGTGG	+	5
GhPEBE_sgRNA1	CCTAAGGTTGAGGTTCATGGNNN	Ghir_A05	6196263	CCTcAGGTTGAGGTTgAgGGAGG	-	3
GhPEBE_sgRNA1	CCTAAGGTTGAGGTTCATGGNNN	Ghir_A05	13692131	aaTAAGcTTGAatTTCATGGGGG	+	5
GhPEBE_sgRNA1	CCTAAGGTTGAGGTTCATGGNNN	Ghir_A05	13846895	CCTAAaaTTaAGGTTtATGGAGG	-	4
GhPEBE_sgRNA1	CCTAAGGTTGAGGTTCATGGNNN	Ghir_A05	24283177	tgTAAGGaTGAGGTTCgcGGGGG	+	5
GhPEBE_sgRNA1	CCTAAGGTTGAGGTTCATGGNNN	Ghir_A05	35655042	CCTAAGcTTGcGGTggcTGGAGG	-	5
GhPEBE_sgRNA1	CCTAAGGTTGAGGTTCATGGNNN	Ghir_A05	41711046	aCTAAGaTTGAaGTgCATaGTGG	-	5
GhPEBE_sgRNA1	CCTAAGGTTGAGGTTCATGGNNN	Ghir_A05	44867571	CgTcAGGgTcAGtTTCATGGTGG	+	5
GhPEBE_sgRNA1	CCTAAGGTTGAGGTTCATGGNNN	Ghir_A05	55891511	CggAAtGTaGAGGTTCATGGAGG	-	4
GhPEBE_sgRNA1	CCTAAGGTTGAGGTTCATGGNNN	Ghir_A05	55844974	CggAAtGTaGAGGTTCATGGAGG	-	4
GhPEBE_sgRNA1	CCTAAGGTTGAGGTTCATGGNNN	Ghir_A05	56517923	CggAAtGTaGAGGTTCATGGAGG	+	4
GhPEBE_sgRNA1	CCTAAGGTTGAGGTTCATGGNNN	Ghir_A05	56921527	CggAAtGTaGAGGTTCATGGAGG	+	4
GhPEBE_sgRNA1	CCTAAGGTTGAGGTTCATGGNNN	Ghir_A05	57015117	CggAAtGTaGAGGTTCATGGAGG	-	4
GhPEBE_sgRNA1	CCTAAGGTTGAGGTTCATGGNNN	Ghir_A05	56983436	CggAAtGTaGAGGTTCATGGAGG	-	4
GhPEBE_sgRNA1	CCTAAGGTTGAGGTTCATGGNNN	Ghir_A05	62670456	CCTAAGGTTGtGtTTgtTGtAGG	-	5
GhPEBE_sgRNA1	CCTAAGGTTGAGGTTCATGGNNN	Ghir_A05	66512545	CCTAAGGTTGAGcTcCtTttGGG	+	5
GhPEBE_sgRNA1	CCTAAGGTTGAGGTTCATGGNNN	Ghir_A05	83708716	aCTAtGGTTGAGcTTgATtGAGG	+	5
GhPEBE_sgRNA1	CCTAAGGTTGAGGTTCATGGNNN	Ghir_A05	87491856	CCTAAGGTTaAttTTtATtGAGG	+	5
GhPEBE_sgRNA1	CCTAAGGTTGAGGTTCATGGNNN	Ghir_A05	90326834	CCTAAGGTTGAGcTcCtTtcGGG	+	5
GhPEBE_sgRNA1	CCTAAGGTTGAGGTTCATGGNNN	Ghir_A05	93295856	CCTAAGGTTGAGcTcCgTttGGG	-	5
GhPEBE_sgRNA1	CCTAAGGTTGAGGTTCATGGNNN	Ghir_A05	102602111	ttTAAGGTTGAGGgTCAaaGTGG	+	5
GhPEBE_sgRNA1	CCTAAGGTTGAGGTTCATGGNNN	Ghir_A05	103421150	CCTAgGaTTGAGGTTgATGGTGG	+	3
GhPEBE_sgRNA1	CCTAAGGTTGAGGTTCATGGNNN	Ghir_A05	108337165	CaTtAGGTcagGGTTCATGGGGG	+	5
GhPEBE_sgRNA1	CCTAAGGTTGAGGTTCATGGNNN	Ghir_A06	870595	CtTcAGtTTGtcGTTCATGGAGG	+	5
GhPEBE_sgRNA1	CCTAAGGTTGAGGTTCATGGNNN	Ghir_A06	3513294	tCTAAGtTTaAcGTgCATGGTGG	+	5
GhPEBE_sgRNA1	CCTAAGGTTGAGGTTCATGGNNN	Ghir_A06	5243977	gCcAAGGcTGAGGggCATGGTGG	-	5
GhPEBE_sgRNA1	CCTAAGGTTGAGGTTCATGGNNN	Ghir_A06	6829976	gCTgAGGTTGAGGcTgAgGGCGG	-	5
GhPEBE_sgRNA1	CCTAAGGTTGAGGTTCATGGNNN	Ghir_A06	14002298	CCTAAGGTTGAGcTcCtTttAGG	+	5
GhPEBE_sgRNA1	CCTAAGGTTGAGGTTCATGGNNN	Ghir_A06	34279630	CCTgAtGTTtAaGTTCATGtAGG	-	5
GhPEBE_sgRNA1	CCTAAGGTTGAGGTTCATGGNNN	Ghir_A06	34964912	CCTcAaGTTcAGGTTCATcaAGG	-	5
GhPEBE_sgRNA1	CCTAAGGTTGAGGTTCATGGNNN	Ghir_A06	46054540	CCTAAGGTTGAGcTcCtTttGGG	-	5
GhPEBE_sgRNA1	CCTAAGGTTGAGGTTCATGGNNN	Ghir_A06	55530802	CggAAttTTaAGGTTCATGGAGG	-	5
GhPEBE_sgRNA1	CCTAAGGTTGAGGTTCATGGNNN	Ghir_A06	55915995	CggAAtGTaGAGGTTCATGGAGG	+	4
GhPEBE_sgRNA1	CCTAAGGTTGAGGTTCATGGNNN	Ghir_A06	56314758	tggAAtGTaGAGGTTCATGGAGG	-	5
GhPEBE_sgRNA1	CCTAAGGTTGAGGTTCATGGNNN	Ghir_A06	56602256	CggAAtGTaGAGGTTtATGGAGG	-	5
GhPEBE_sgRNA1	CCTAAGGTTGAGGTTCATGGNNN	Ghir_A06	58847690	CggAAtGTaGAGGTTCATGGAGG	-	4
GhPEBE_sgRNA1	CCTAAGGTTGAGGTTCATGGNNN	Ghir_A06	61317605	CCTAAGGTTGAGcTcCtTttGGG	-	5
GhPEBE_sgRNA1	CCTAAGGTTGAGGTTCATGGNNN	Ghir_A06	67154391	CCgAAGaTTGAGaTTgATGGTGG	-	4
GhPEBE_sgRNA1	CCTAAGGTTGAGGTTCATGGNNN	Ghir_A06	80899641	CCTgtGtTTGAGGcTCAgGGAGG	-	5
GhPEBE_sgRNA1	CCTAAGGTTGAGGTTCATGGNNN	Ghir_A06	93248255	CCTAAGGTTGAGcTcCtTctGGG	+	5
GhPEBE_sgRNA1	CCTAAGGTTGAGGTTCATGGNNN	Ghir_A06	100405924	gCTAAGtTTGAGGaTCAgGaTGG	+	5
GhPEBE_sgRNA1	CCTAAGGTTGAGGTTCATGGNNN	Ghir_A06	100327093	CCTAAGGTTGAGcTcCtTttGGG	-	5
GhPEBE_sgRNA1	CCTAAGGTTGAGGTTCATGGNNN	Ghir_A06	113695737	gaTAAGGaTGtGGTTaATGGAGG	-	5
GhPEBE_sgRNA1	CCTAAGGTTGAGGTTCATGGNNN	Ghir_A06	117172674	CtTAAGGTTGAaGTaaATGGGGG	-	4
GhPEBE_sgRNA1	CCTAAGGTTGAGGTTCATGGNNN	Ghir_A06	123665562	aCTgAGGTTGAaGTTtcTGGGGG	+	5
GhPEBE_sgRNA1	CCTAAGGTTGAGGTTCATGGNNN	Ghir_A07	708404	gCcAAGGcTGAGGggCATGGTGG	+	5
GhPEBE_sgRNA1	CCTAAGGTTGAGGTTCATGGNNN	Ghir_A07	2276501	CtTAAGGTTcAtGaTCAaGGAGG	-	5
GhPEBE_sgRNA1	CCTAAGGTTGAGGTTCATGGNNN	Ghir_A07	2667169	gCcAAGGcTGAGGggCATGGTGG	-	5
GhPEBE_sgRNA1	CCTAAGGTTGAGGTTCATGGNNN	Ghir_A07	9884301	CaTAAGGaTGAGGTgCAgaGTGG	+	5
GhPEBE_sgRNA1	CCTAAGGTTGAGGTTCATGGNNN	Ghir_A07	14464074	aCTAAGaTTGAcGTgCATaGTGG	+	5
GhPEBE_sgRNA1	CCTAAGGTTGAGGTTCATGGNNN	Ghir_A07	19896014	gCTAAGGTTaAGGTTttTtGGGG	+	5
GhPEBE_sgRNA1	CCTAAGGTTGAGGTTCATGGNNN	Ghir_A07	26695683	CCTAtGGTTGAGtcTgAaGGTGG	+	5
GhPEBE_sgRNA1	CCTAAGGTTGAGGTTCATGGNNN	Ghir_A07	28294151	CCTAAGtTTGAtaaTaATGGTGG	-	5
GhPEBE_sgRNA1	CCTAAGGTTGAGGTTCATGGNNN	Ghir_A07	37184375	CaTtAGGTTGtGtTTCAgGGTGG	-	5
GhPEBE_sgRNA1	CCTAAGGTTGAGGTTCATGGNNN	Ghir_A07	49608976	CgTAcGGTgGAGcTTgATGGAGG	-	5
GhPEBE_sgRNA1	CCTAAGGTTGAGGTTCATGGNNN	Ghir_A07	56281600	CggAAttTTaAGGTTCATGGAGG	-	5
GhPEBE_sgRNA1	CCTAAGGTTGAGGTTCATGGNNN	Ghir_A07	58831117	aCTAAGaTTGAcGTgCATaGTGG	+	5
GhPEBE_sgRNA1	CCTAAGGTTGAGGTTCATGGNNN	Ghir_A07	60475413	gCTAtGGTTGAGcTTaATtGAGG	+	5
GhPEBE_sgRNA1	CCTAAGGTTGAGGTTCATGGNNN	Ghir_A07	60731765	CggAAttTTaAGGTTCATGGAGG	-	5
GhPEBE_sgRNA1	CCTAAGGTTGAGGTTCATGGNNN	Ghir_A07	62561575	tCTAtGGTTtAGGTTCATttTGG	-	5
GhPEBE_sgRNA1	CCTAAGGTTGAGGTTCATGGNNN	Ghir_A07	62570604	tCTAtGGTTtAGGTTCATttTGG	-	5
GhPEBE_sgRNA1	CCTAAGGTTGAGGTTCATGGNNN	Ghir_A07	63677525	CgaAAtGTaGAGGTTCATGGAGG	-	4
GhPEBE_sgRNA1	CCTAAGGTTGAGGTTCATGGNNN	Ghir_A07	74065318	CagAAtGTaGAGGTTCATGGAGG	-	4
GhPEBE_sgRNA1	CCTAAGGTTGAGGTTCATGGNNN	Ghir_A07	74085738	CagAAtGTaGAGGTTCATGGAGG	-	4
GhPEBE_sgRNA1	CCTAAGGTTGAGGTTCATGGNNN	Ghir_A07	76989051	CCTAAGcTTGgcaTTCATGtTGG	-	5
GhPEBE_sgRNA1	CCTAAGGTTGAGGTTCATGGNNN	Ghir_A07	77508957	CCTcAGcTTGAcaTTCATGtTGG	+	5
GhPEBE_sgRNA1	CCTAAGGTTGAGGTTCATGGNNN	Ghir_A07	82885536	CagAAtGTaGAGaTTCATGGAGG	-	5
GhPEBE_sgRNA1	CCTAAGGTTGAGGTTCATGGNNN	Ghir_A07	86703839	CggAAttTTaAGGTTCATGGAGG	+	5
GhPEBE_sgRNA1	CCTAAGGTTGAGGTTCATGGNNN	Ghir_A07	90093437	CaaAAGGTTagGGTTCATGGGGG	-	4
GhPEBE_sgRNA1	CCTAAGGTTGAGGTTCATGGNNN	Ghir_A07	91059153	gCcAAGGcTGAGGggCATGGTGG	-	5
GhPEBE_sgRNA1	CCTAAGGTTGAGGTTCATGGNNN	Ghir_A07	91072691	gCcAAGGcTGAGGggCATGGTGG	-	5
GhPEBE_sgRNA1	CCTAAGGTTGAGGTTCATGGNNN	Ghir_A07	93609855	gCcAAGGcTGAGGggCATGGTGG	+	5
GhPEBE_sgRNA1	CCTAAGGTTGAGGTTCATGGNNN	Ghir_A07	93626368	gCcAAGGcTGAGGggCATGGTGG	+	5
GhPEBE_sgRNA1	CCTAAGGTTGAGGTTCATGGNNN	Ghir_A08	1303935	CCTgAGagTctGGTTCATGGAGG	-	5
GhPEBE_sgRNA1	CCTAAGGTTGAGGTTCATGGNNN	Ghir_A08	3690149	tCTAAGtTTtAGGTTCATttGGG	-	5
GhPEBE_sgRNA1	CCTAAGGTTGAGGTTCATGGNNN	Ghir_A08	5522309	gCcAAGGcTGAGGggCATGGTGG	-	5
GhPEBE_sgRNA1	CCTAAGGTTGAGGTTCATGGNNN	Ghir_A08	11703878	CtcAcGGTgGtGGTTCATGGTGG	+	5
GhPEBE_sgRNA1	CCTAAGGTTGAGGTTCATGGNNN	Ghir_A08	21429843	gCTAtGGTTGAGcTTaATtGAGG	-	5
GhPEBE_sgRNA1	CCTAAGGTTGAGGTTCATGGNNN	Ghir_A08	27742893	CaTgAGGTaGAGGccCATGGTGG	-	5
GhPEBE_sgRNA1	CCTAAGGTTGAGGTTCATGGNNN	Ghir_A08	35466817	CCTAAGGTTGAGcTcCtTctGGG	-	5
GhPEBE_sgRNA1	CCTAAGGTTGAGGTTCATGGNNN	Ghir_A08	36510522	CCTAAGGTTtAGcTTCtTttGGG	-	5
GhPEBE_sgRNA1	CCTAAGGTTGAGGTTCATGGNNN	Ghir_A08	38732175	CCTAAGGaTtAGGgTCtTGtCGG	-	5
GhPEBE_sgRNA1	CCTAAGGTTGAGGTTCATGGNNN	Ghir_A08	43579683	CCTAAGGTTtAGcTTCgTttGGG	-	5
GhPEBE_sgRNA1	CCTAAGGTTGAGGTTCATGGNNN	Ghir_A08	43834373	CtTgAGGTgGtGGTTCAaGGTGG	-	5
GhPEBE_sgRNA1	CCTAAGGTTGAGGTTCATGGNNN	Ghir_A08	45326221	CtTtAGGTTGAGcTTCAgGaGGG	+	5
GhPEBE_sgRNA1	CCTAAGGTTGAGGTTCATGGNNN	Ghir_A08	50590055	CggAAtGTaGAGGTTCATGGAGG	+	4
GhPEBE_sgRNA1	CCTAAGGTTGAGGTTCATGGNNN	Ghir_A08	51125712	CggAAtGTaGAGGTTCATGGAGG	-	4
GhPEBE_sgRNA1	CCTAAGGTTGAGGTTCATGGNNN	Ghir_A08	51494607	CggAAtGTaGAGGTTCATGGAGG	-	4
GhPEBE_sgRNA1	CCTAAGGTTGAGGTTCATGGNNN	Ghir_A08	51503240	CggAAtGTaGAGGTTCATGGAGG	-	4
GhPEBE_sgRNA1	CCTAAGGTTGAGGTTCATGGNNN	Ghir_A08	52114937	CggAAttTTaAGGTTCATGGAGG	+	5
GhPEBE_sgRNA1	CCTAAGGTTGAGGTTCATGGNNN	Ghir_A08	56039881	CgaAAttTTaAGGTTCATGGAGG	-	5
GhPEBE_sgRNA1	CCTAAGGTTGAGGTTCATGGNNN	Ghir_A08	58002121	gCTAtGGTTGAGcTTgATtGAGG	+	5
GhPEBE_sgRNA1	CCTAAGGTTGAGGTTCATGGNNN	Ghir_A08	64895379	CCTAAGGTTGAGcTcCATttGGG	-	4
GhPEBE_sgRNA1	CCTAAGGTTGAGGTTCATGGNNN	Ghir_A08	73159181	gCaAAGaTTaAtGTTCATGGTGG	-	5
GhPEBE_sgRNA1	CCTAAGGTTGAGGTTCATGGNNN	Ghir_A08	75162579	CgcAAGGTTttGGTcCATGGTGG	-	5
GhPEBE_sgRNA1	CCTAAGGTTGAGGTTCATGGNNN	Ghir_A08	76575019	CgTAAGtTTGAGGTTaATaaTGG	+	5
GhPEBE_sgRNA1	CCTAAGGTTGAGGTTCATGGNNN	Ghir_A08	81177368	gCcAAGGcTGAGGggCATGGTGG	+	5
GhPEBE_sgRNA1	CCTAAGGTTGAGGTTCATGGNNN	Ghir_A08	82265928	CggAAttTTaAGGTTCATGGAGG	+	5
GhPEBE_sgRNA1	CCTAAGGTTGAGGTTCATGGNNN	Ghir_A08	95515340	aaTAgGGTTGAGGTTtATGtTGG	+	5
GhPEBE_sgRNA1	CCTAAGGTTGAGGTTCATGGNNN	Ghir_A08	99543320	CCTAAGcTTGgcaTTCATGtTGG	+	5
GhPEBE_sgRNA1	CCTAAGGTTGAGGTTCATGGNNN	Ghir_A08	104967606	gCTAtGGTTGAGcTTgATtGAGG	-	5
GhPEBE_sgRNA1	CCTAAGGTTGAGGTTCATGGNNN	Ghir_A08	106216209	tgTAAGGaTGAGGTTtgTGGGGG	-	5
GhPEBE_sgRNA1	CCTAAGGTTGAGGTTCATGGNNN	Ghir_A08	113594421	aCTAAGaTTGAcGTgCATaGTGG	-	5
GhPEBE_sgRNA1	CCTAAGGTTGAGGTTCATGGNNN	Ghir_A08	114287133	tgcAAGGTTGAGGTTCgcGGGGG	-	5
GhPEBE_sgRNA1	CCTAAGGTTGAGGTTCATGGNNN	Ghir_A08	117366996	CCTgcGGTTGgGGaTgATGGAGG	-	5
GhPEBE_sgRNA1	CCTAAGGTTGAGGTTCATGGNNN	Ghir_A09	3997171	CCTAAGcTTGgcaTTCATGtTGG	-	5
GhPEBE_sgRNA1	CCTAAGGTTGAGGTTCATGGNNN	Ghir_A09	9746474	CagAtGGTTGtGGTTgATGGTGG	+	5
GhPEBE_sgRNA1	CCTAAGGTTGAGGTTCATGGNNN	Ghir_A09	12173647	CCTAAGGTTtAGcTTCtTttGGG	+	5
GhPEBE_sgRNA1	CCTAAGGTTGAGGTTCATGGNNN	Ghir_A09	19358522	CggAAtGTaGAGGTTCATGGAGG	-	4
GhPEBE_sgRNA1	CCTAAGGTTGAGGTTCATGGNNN	Ghir_A09	22288275	CCTAAGGTTtAGcTTCtTttGGG	-	5
GhPEBE_sgRNA1	CCTAAGGTTGAGGTTCATGGNNN	Ghir_A09	31954427	CCTAtGGTgGAGtggCATGGTGG	+	5
GhPEBE_sgRNA1	CCTAAGGTTGAGGTTCATGGNNN	Ghir_A09	35533161	tCTAtGGTTtAGGTTCATttTGG	-	5
GhPEBE_sgRNA1	CCTAAGGTTGAGGTTCATGGNNN	Ghir_A09	35453911	CCTAAGGTTGAGcTcCtTttGGG	-	5
GhPEBE_sgRNA1	CCTAAGGTTGAGGTTCATGGNNN	Ghir_A09	40401288	CCTAAGGTTtAGcTcCATctGGG	+	5
GhPEBE_sgRNA1	CCTAAGGTTGAGGTTCATGGNNN	Ghir_A09	41634746	CCTAAGccTaAGGTTCATtGGGG	-	4
GhPEBE_sgRNA1	CCTAAGGTTGAGGTTCATGGNNN	Ghir_A09	54706298	gCcAAGGcTGAGGggCATGGTGG	+	5
GhPEBE_sgRNA1	CCTAAGGTTGAGGTTCATGGNNN	Ghir_A09	54722240	gCcAAGGcTGAGGggCATGGTGG	+	5
GhPEBE_sgRNA1	CCTAAGGTTGAGGTTCATGGNNN	Ghir_A09	59527037	aaTAAGGTTGAtcTTgATGGTGG	+	5
GhPEBE_sgRNA1	CCTAAGGTTGAGGTTCATGGNNN	Ghir_A09	60571782	tCTcAGtTTGAGGcTCATGcTGG	+	5
GhPEBE_sgRNA1	CCTAAGGTTGAGGTTCATGGNNN	Ghir_A09	60724528	gCcAAGGcTGAGGggCATGGTGG	+	5
GhPEBE_sgRNA1	CCTAAGGTTGAGGTTCATGGNNN	Ghir_A09	70440481	CCTAgGGTaGAGGTTgtaGGAGG	+	5
GhPEBE_sgRNA1	CCTAAGGTTGAGGTTCATGGNNN	Ghir_A09	77105158	gCcAAGGcTGAGGggCATGGTGG	-	5
GhPEBE_sgRNA1	CCTAAGGTTGAGGTTCATGGNNN	Ghir_A10	11523977	tgTAAGGaTGAGGTTCgcGGGGG	+	5
GhPEBE_sgRNA1	CCTAAGGTTGAGGTTCATGGNNN	Ghir_A10	12734891	aacAAGGTTGAtGTTgATGGTGG	+	5
GhPEBE_sgRNA1	CCTAAGGTTGAGGTTCATGGNNN	Ghir_A10	15351307	CCTcAGGgTGAGGTTCATctAGG	+	4
GhPEBE_sgRNA1	CCTAAGGTTGAGGTTCATGGNNN	Ghir_A10	23942497	tgTAAGGaTGAGGTTCgTGaGGG	-	5
GhPEBE_sgRNA1	CCTAAGGTTGAGGTTCATGGNNN	Ghir_A10	25649621	CCTAAGGTTGAGcTcCtTctAGG	-	5
GhPEBE_sgRNA1	CCTAAGGTTGAGGTTCATGGNNN	Ghir_A10	30437555	CagAAGtTTGAGGTTaATtGGGG	+	5
GhPEBE_sgRNA1	CCTAAGGTTGAGGTTCATGGNNN	Ghir_A10	34567062	CCTAAtGTgttGGTTCATGaTGG	+	5
GhPEBE_sgRNA1	CCTAAGGTTGAGGTTCATGGNNN	Ghir_A10	38970459	CCTAAGGTTGAGcTcCtTttGGG	-	5
GhPEBE_sgRNA1	CCTAAGGTTGAGGTTCATGGNNN	Ghir_A10	39965283	CCTAAGGTTGAGcTcCtTctGGG	+	5
GhPEBE_sgRNA1	CCTAAGGTTGAGGTTCATGGNNN	Ghir_A10	40208910	CCTAAGGTTGAGcTcCtTttGGG	+	5
GhPEBE_sgRNA1	CCTAAGGTTGAGGTTCATGGNNN	Ghir_A10	40796582	tCTAtGGTTtAGGTTCATttTGG	-	5
GhPEBE_sgRNA1	CCTAAGGTTGAGGTTCATGGNNN	Ghir_A10	40899488	tCTAtGGTTtAGGTTCATttTGG	-	5
GhPEBE_sgRNA1	CCTAAGGTTGAGGTTCATGGNNN	Ghir_A10	43419882	CCTAAGGTTGAGcTcCtTttGGG	-	5
GhPEBE_sgRNA1	CCTAAGGTTGAGGTTCATGGNNN	Ghir_A10	44903755	CCTAAGGTTGAGcTcCtTctGGG	+	5
GhPEBE_sgRNA1	CCTAAGGTTGAGGTTCATGGNNN	Ghir_A10	47673592	CggAAtGTaGAGGTTCATGGAGG	-	4
GhPEBE_sgRNA1	CCTAAGGTTGAGGTTCATGGNNN	Ghir_A10	47838992	CCTAAGGTTGAGcTTCtTttAGG	-	4
GhPEBE_sgRNA1	CCTAAGGTTGAGGTTCATGGNNN	Ghir_A10	59310410	CCTAAGGTTtAacTTCtTGtAGG	+	5
GhPEBE_sgRNA1	CCTAAGGTTGAGGTTCATGGNNN	Ghir_A10	66209063	CtTAAGtTTGAaGTTCAaGtTGG	-	5
GhPEBE_sgRNA1	CCTAAGGTTGAGGTTCATGGNNN	Ghir_A10	77326615	CCTAAGGagGAGGgaaATGGTGG	+	5
GhPEBE_sgRNA1	CCTAAGGTTGAGGTTCATGGNNN	Ghir_A10	84216981	CgTAAGaTTGAGGTTCAcaGGGG	+	4
GhPEBE_sgRNA1	CCTAAGGTTGAGGTTCATGGNNN	Ghir_A10	84594922	CggAAttTTaAGGTTCATGGAGG	+	5
GhPEBE_sgRNA1	CCTAAGGTTGAGGTTCATGGNNN	Ghir_A10	84612982	CagAAttTTaAGGTTCATGGAGG	+	5
GhPEBE_sgRNA1	CCTAAGGTTGAGGTTCATGGNNN	Ghir_A10	87520148	CCTAtGcTTGAGGTgCATttCGG	-	5
GhPEBE_sgRNA1	CCTAAGGTTGAGGTTCATGGNNN	Ghir_A10	90165979	ttTAAGGTTGAGGTTgATtcTGG	+	5
GhPEBE_sgRNA1	CCTAAGGTTGAGGTTCATGGNNN	Ghir_A10	90573384	ggTAAGGTTGcaGTTCATGtGGG	-	5
GhPEBE_sgRNA1	CCTAAGGTTGAGGTTCATGGNNN	Ghir_A10	103580040	aCTAAGaTTGAcGTgCATaGCGG	-	5
GhPEBE_sgRNA1	CCTAAGGTTGAGGTTCATGGNNN	Ghir_A10	109152268	CCTcAatTTtAGGgTCATGGTGG	-	5
GhPEBE_sgRNA1	CCTAAGGTTGAGGTTCATGGNNN	Ghir_A10	109505650	CaaAAGGTTcAaGcTCATGGTGG	+	5
GhPEBE_sgRNA1	CCTAAGGTTGAGGTTCATGGNNN	Ghir_A10	109727455	gCcAAGGcTGAGGggCATGGTGG	-	5
GhPEBE_sgRNA1	CCTAAGGTTGAGGTTCATGGNNN	Ghir_A10	110695292	CCgAAGcTTGAGaTTCcTGtAGG	-	5
GhPEBE_sgRNA1	CCTAAGGTTGAGGTTCATGGNNN	Ghir_A11	79846	CaTAAGGaTGAGaTTCcTGcTGG	+	5
GhPEBE_sgRNA1	CCTAAGGTTGAGGTTCATGGNNN	Ghir_A11	1723003	CCcAAGtTTGAGGTTCcTGaAGG	+	4
GhPEBE_sgRNA1	CCTAAGGTTGAGGTTCATGGNNN	Ghir_A11	6728357	tCTAActTTGActTTCATGGGGG	-	5
GhPEBE_sgRNA1	CCTAAGGTTGAGGTTCATGGNNN	Ghir_A11	18190417	aCacAGGTTGAaGTTCcTGGGGG	-	5
GhPEBE_sgRNA1	CCTAAGGTTGAGGTTCATGGNNN	Ghir_A11	19113365	CtTAAGaTTGAGaTTCtTGGGGG	+	4
GhPEBE_sgRNA1	CCTAAGGTTGAGGTTCATGGNNN	Ghir_A11	19236763	tCTAAGtTTtAGGTTCATttGGG	+	5
GhPEBE_sgRNA1	CCTAAGGTTGAGGTTCATGGNNN	Ghir_A11	23796920	tCTcgGGgTGAaGTTCATGGTGG	+	5
GhPEBE_sgRNA1	CCTAAGGTTGAGGTTCATGGNNN	Ghir_A11	30228400	CCTAAGcgTGAGGTTCtTttGGG	+	5
GhPEBE_sgRNA1	CCTAAGGTTGAGGTTCATGGNNN	Ghir_A11	37118177	gCTAAGccTaAGGTTCATtGGGG	-	5
GhPEBE_sgRNA1	CCTAAGGTTGAGGTTCATGGNNN	Ghir_A11	39790530	CtTtAGGTTGAGcTTCAgGtGGG	+	5
GhPEBE_sgRNA1	CCTAAGGTTGAGGTTCATGGNNN	Ghir_A11	44965917	CCTAAGcTTGgcaTTCATGtTGG	+	5
GhPEBE_sgRNA1	CCTAAGGTTGAGGTTCATGGNNN	Ghir_A11	57047565	gCcAAGGcTGAGGggCATGGTGG	-	5
GhPEBE_sgRNA1	CCTAAGGTTGAGGTTCATGGNNN	Ghir_A11	57031598	gCcAAGGcTGAGGggCATGGTGG	-	5
GhPEBE_sgRNA1	CCTAAGGTTGAGGTTCATGGNNN	Ghir_A11	60757666	CtTAAGGTTGAGGTaaATGtGGG	+	4
GhPEBE_sgRNA1	CCTAAGGTTGAGGTTCATGGNNN	Ghir_A11	69716354	CCTAAGGTTGAGcTcCtTttGGG	+	5
GhPEBE_sgRNA1	CCTAAGGTTGAGGTTCATGGNNN	Ghir_A11	72536127	CggAAtGTaGAGGTTCATGGAGG	+	4
GhPEBE_sgRNA1	CCTAAGGTTGAGGTTCATGGNNN	Ghir_A11	72790692	CggAAtGTaGAGGTTCATGGAGG	+	4
GhPEBE_sgRNA1	CCTAAGGTTGAGGTTCATGGNNN	Ghir_A11	73049463	CggAAtGTaGAGGTTCATGGAGG	-	4
GhPEBE_sgRNA1	CCTAAGGTTGAGGTTCATGGNNN	Ghir_A11	73107320	CggAAtGTaGAGGTTCATGGAGG	-	4
GhPEBE_sgRNA1	CCTAAGGTTGAGGTTCATGGNNN	Ghir_A11	74365112	CggAttGTaGAGGTTCATGGAGG	+	5
GhPEBE_sgRNA1	CCTAAGGTTGAGGTTCATGGNNN	Ghir_A11	74414899	CggAAtGTaGAGGTTCATGGAGG	+	4
GhPEBE_sgRNA1	CCTAAGGTTGAGGTTCATGGNNN	Ghir_A11	74851141	CggAAtGTaGAGGTTCATGGAGG	+	4
GhPEBE_sgRNA1	CCTAAGGTTGAGGTTCATGGNNN	Ghir_A11	85314082	CCTAAGGTTGAGcTcCtTttGGG	+	5
GhPEBE_sgRNA1	CCTAAGGTTGAGGTTCATGGNNN	Ghir_A11	93098781	tCTAAGtaTGgGGTTCAaGGTGG	+	5
GhPEBE_sgRNA1	CCTAAGGTTGAGGTTCATGGNNN	Ghir_A11	96402308	CCTAAGGTTtAGGTcCtTttGGG	+	5
GhPEBE_sgRNA1	CCTAAGGTTGAGGTTCATGGNNN	Ghir_A11	108481545	CtTAcGGTaGAGGTTCcTcGAGG	+	5
GhPEBE_sgRNA1	CCTAAGGTTGAGGTTCATGGNNN	Ghir_A11	111829742	gCcAAGGcTGAGGggCATGGTGG	-	5
GhPEBE_sgRNA1	CCTAAGGTTGAGGTTCATGGNNN	Ghir_A11	114290249	gCcAAGGcTGAGGggCATGGTGG	-	5
GhPEBE_sgRNA1	CCTAAGGTTGAGGTTCATGGNNN	Ghir_A11	114279624	gCcAAGGcTGAGGggCATGGTGG	-	5
GhPEBE_sgRNA1	CCTAAGGTTGAGGTTCATGGNNN	Ghir_A11	120905456	gCcAAGGcTGAGGggCATGGTGG	-	5
GhPEBE_sgRNA1	CCTAAGGTTGAGGTTCATGGNNN	Ghir_A12	8857603	tCTAAGGTTGAttTTgATGaTGG	+	5
GhPEBE_sgRNA1	CCTAAGGTTGAGGTTCATGGNNN	Ghir_A12	10311740	tgTAgGGTTGAGGTaCATtGAGG	+	5
GhPEBE_sgRNA1	CCTAAGGTTGAGGTTCATGGNNN	Ghir_A12	20951676	atTAAGtaTGAGGTTCATcGGGG	+	5
GhPEBE_sgRNA1	CCTAAGGTTGAGGTTCATGGNNN	Ghir_A12	23459132	CggAAttTTaAGGTTCATGGAGG	-	5
GhPEBE_sgRNA1	CCTAAGGTTGAGGTTCATGGNNN	Ghir_A12	33849599	tCTAtGGTTtAGGTTCATttTGG	+	5
GhPEBE_sgRNA1	CCTAAGGTTGAGGTTCATGGNNN	Ghir_A12	34491363	CggAAttTTaAGGTTCATGGAGG	+	5
GhPEBE_sgRNA1	CCTAAGGTTGAGGTTCATGGNNN	Ghir_A12	41165060	aCTAAGaTTGAtGTgCATaGTGG	+	5
GhPEBE_sgRNA1	CCTAAGGTTGAGGTTCATGGNNN	Ghir_A12	41997639	CCTAAGGTTGAGcTTCtTttGGG	+	4
GhPEBE_sgRNA1	CCTAAGGTTGAGGTTCATGGNNN	Ghir_A12	42192673	CCTAAGGTTGAGcTTCtTttGGG	+	4
GhPEBE_sgRNA1	CCTAAGGTTGAGGTTCATGGNNN	Ghir_A12	58541200	gCTAAGGTTGAGaTTCAgccAGG	+	5
GhPEBE_sgRNA1	CCTAAGGTTGAGGTTCATGGNNN	Ghir_A12	59874448	CCTAAGGTTGAGcTcCtTttGGG	+	5
GhPEBE_sgRNA1	CCTAAGGTTGAGGTTCATGGNNN	Ghir_A12	59894312	CCTAAGGaaGAGGaTtAgGGAGG	+	5
GhPEBE_sgRNA1	CCTAAGGTTGAGGTTCATGGNNN	Ghir_A12	64044486	CCTAAGGTTGAGcTcCtTttGGG	+	5
GhPEBE_sgRNA1	CCTAAGGTTGAGGTTCATGGNNN	Ghir_A12	68093561	CCTAAGGTTtAGGTgtAaaGGGG	+	5
GhPEBE_sgRNA1	CCTAAGGTTGAGGTTCATGGNNN	Ghir_A12	85362826	gCcAAGGcTGAGGggCATGGTGG	+	5
GhPEBE_sgRNA1	CCTAAGGTTGAGGTTCATGGNNN	Ghir_A12	85373661	gCcAAGGcTGAGGggCATGGTGG	+	5
GhPEBE_sgRNA1	CCTAAGGTTGAGGTTCATGGNNN	Ghir_A12	88132534	CCTAAGGTTGAGGggCATGaAGG	-	3
GhPEBE_sgRNA1	CCTAAGGTTGAGGTTCATGGNNN	Ghir_A12	95541783	gCcAAGGcTGAGGggCATGGTGG	-	5
GhPEBE_sgRNA1	CCTAAGGTTGAGGTTCATGGNNN	Ghir_A12	95626962	gCcAAGGcTGAGGggCATGGTGG	-	5
GhPEBE_sgRNA1	CCTAAGGTTGAGGTTCATGGNNN	Ghir_A12	95642261	gCcAAGGcTGAGGggCATGGTGG	-	5
GhPEBE_sgRNA1	CCTAAGGTTGAGGTTCATGGNNN	Ghir_A12	98902463	tCTAAGtaTGgGGTTCAaGGTGG	+	5
GhPEBE_sgRNA1	CCTAAGGTTGAGGTTCATGGNNN	Ghir_A12	99311069	gCcAAGGcTGAGGggCATGGTGG	-	5
GhPEBE_sgRNA1	CCTAAGGTTGAGGTTCATGGNNN	Ghir_A12	100427691	CCTAAGGTTGAtGggCATGaAGG	-	4
GhPEBE_sgRNA1	CCTAAGGTTGAGGTTCATGGNNN	Ghir_A13	8897902	CCTAAGcTTGgcaTTCATGtTGG	+	5
GhPEBE_sgRNA1	CCTAAGGTTGAGGTTCATGGNNN	Ghir_A13	12551611	CCcAAGGaTGAGGcTCATGtTGG	+	4
GhPEBE_sgRNA1	CCTAAGGTTGAGGTTCATGGNNN	Ghir_A13	15734655	CCTAcGGTTGgGGacgATGGAGG	+	5
GhPEBE_sgRNA1	CCTAAGGTTGAGGTTCATGGNNN	Ghir_A13	26172922	CggAAttTTaAGGTTCATGGAGG	-	5
GhPEBE_sgRNA1	CCTAAGGTTGAGGTTCATGGNNN	Ghir_A13	26917916	CCTAAGGTTtAGcTTCtTttGGG	+	5
GhPEBE_sgRNA1	CCTAAGGTTGAGGTTCATGGNNN	Ghir_A13	28232797	aCgAttGTTGAaGTTCATGGTGG	+	5
GhPEBE_sgRNA1	CCTAAGGTTGAGGTTCATGGNNN	Ghir_A13	29667748	CtTtgGGTTGAGcTTCATGaGGG	-	5
GhPEBE_sgRNA1	CCTAAGGTTGAGGTTCATGGNNN	Ghir_A13	32740908	CggAAttTTaAGGTTCATGGAGG	+	5
GhPEBE_sgRNA1	CCTAAGGTTGAGGTTCATGGNNN	Ghir_A13	36325159	gCTAtGGTTGAGcTTgATtGAGG	+	5
GhPEBE_sgRNA1	CCTAAGGTTGAGGTTCATGGNNN	Ghir_A13	40154205	aCaAAGaTTGAtGTTCATaGTGG	-	5
GhPEBE_sgRNA1	CCTAAGGTTGAGGTTCATGGNNN	Ghir_A13	49054684	CCTAAGGTTGAGcTcCtTatGGG	-	5
GhPEBE_sgRNA1	CCTAAGGTTGAGGTTCATGGNNN	Ghir_A13	54613560	CCTAAtaTTGAGtTgCATcGAGG	+	5
GhPEBE_sgRNA1	CCTAAGGTTGAGGTTCATGGNNN	Ghir_A13	70857625	CCTAAGcTTGgcaTTCATGtTGG	+	5
GhPEBE_sgRNA1	CCTAAGGTTGAGGTTCATGGNNN	Ghir_A13	72805870	CCcAAGGTatAGaTaCATGGGGG	+	5
GhPEBE_sgRNA1	CCTAAGGTTGAGGTTCATGGNNN	Ghir_A13	86460300	CCTAAGGTTGAGcTcCtTttGGG	+	5
GhPEBE_sgRNA1	CCTAAGGTTGAGGTTCATGGNNN	Ghir_A13	90178026	aCTgAGGTTGAGaTTCgTGaAGG	+	5
GhPEBE_sgRNA1	CCTAAGGTTGAGGTTCATGGNNN	Ghir_A13	93844263	CCTgcGGTTGgGGaTgATGGAGG	-	5
GhPEBE_sgRNA1	CCTAAGGTTGAGGTTCATGGNNN	Ghir_A13	97240133	gCcAAGGcTGAGGggCATGGTGG	-	5
GhPEBE_sgRNA1	CCTAAGGTTGAGGTTCATGGNNN	Ghir_A13	101367176	tCaAAtGTTGgGGcTCATGGTGG	+	5
GhPEBE_sgRNA1	CCTAAGGTTGAGGTTCATGGNNN	Ghir_A13	103651746	CCcAAGtTcGAGGTTCAccGAGG	-	5
GhPEBE_sgRNA1	CCTAAGGTTGAGGTTCATGGNNN	Ghir_A13	104491471	gtTAAGGTTGAtGgaCATGGTGG	-	5
GhPEBE_sgRNA1	CCTAAGGTTGAGGTTCATGGNNN	Ghir_D01	1934232	CCTAAGGgaGAGcTTggTGGTGG	-	5
GhPEBE_sgRNA1	CCTAAGGTTGAGGTTCATGGNNN	Ghir_D01	2597371	CgTtAGcTTGAGGTaCATGaTGG	+	5
GhPEBE_sgRNA1	CCTAAGGTTGAGGTTCATGGNNN	Ghir_D01	4449241	gCTtAGGTTaAGGTTCtTtGAGG	-	5
GhPEBE_sgRNA1	CCTAAGGTTGAGGTTCATGGNNN	Ghir_D01	5212185	CaaAAGGTTGAaGTTCAaGGTGG	-	4
GhPEBE_sgRNA1	CCTAAGGTTGAGGTTCATGGNNN	Ghir_D01	5218521	CaaAAGGTTGAaGTTCAaGGTGG	-	4
GhPEBE_sgRNA1	CCTAAGGTTGAGGTTCATGGNNN	Ghir_D01	15682707	atTAAGGTTGAGcTTgATGaTGG	-	5
GhPEBE_sgRNA1	CCTAAGGTTGAGGTTCATGGNNN	Ghir_D01	20597057	tgTAAGGaTGAGGTTCgcGGGGG	+	5
GhPEBE_sgRNA1	CCTAAGGTTGAGGTTCATGGNNN	Ghir_D01	22114254	gCTgAGGTTGAacaTCATGGAGG	-	5
GhPEBE_sgRNA1	CCTAAGGTTGAGGTTCATGGNNN	Ghir_D01	27123692	gCcAAGGcTGAGGggCATGGTGG	-	5
GhPEBE_sgRNA1	CCTAAGGTTGAGGTTCATGGNNN	Ghir_D01	28460300	CCTAAGcTTcAcaTTCATGtTGG	-	5
GhPEBE_sgRNA1	CCTAAGGTTGAGGTTCATGGNNN	Ghir_D01	31847028	CCTtAGGTTtgGGgTCATGGCGG	-	4
GhPEBE_sgRNA1	CCTAAGGTTGAGGTTCATGGNNN	Ghir_D01	40582193	CtTtAGGTTGAGGTgCAgGaGGG	+	5
GhPEBE_sgRNA1	CCTAAGGTTGAGGTTCATGGNNN	Ghir_D01	42915723	CCTAAGcTTGAcaTTCATGtTGG	-	4
GhPEBE_sgRNA1	CCTAAGGTTGAGGTTCATGGNNN	Ghir_D01	55931853	gCctAGGTTGAGGTTCATtGTGG	+	4
GhPEBE_sgRNA1	CCTAAGGTTGAGGTTCATGGNNN	Ghir_D01	58989986	CCTtAGGTTtgGGaTCATGGCGG	-	4
GhPEBE_sgRNA1	CCTAAGGTTGAGGTTCATGGNNN	Ghir_D01	62037027	CtTAAGGTTGttGTcaATGGTGG	-	5
GhPEBE_sgRNA1	CCTAAGGTTGAGGTTCATGGNNN	Ghir_D01	62809304	CCaAAGGTTGAGGaTagTaGAGG	-	5
GhPEBE_sgRNA1	CCTAAGGTTGAGGTTCATGGNNN	Ghir_D02	10495378	CCcAAGtcTGAGGgTCgTGGAGG	+	5
GhPEBE_sgRNA1	CCTAAGGTTGAGGTTCATGGNNN	Ghir_D02	13212754	CaTtAtGTTGAGaTTaATGGCGG	-	5
GhPEBE_sgRNA1	CCTAAGGTTGAGGTTCATGGNNN	Ghir_D02	13940083	CCTAAGcTTGgcaTTCATGtTGG	+	5
GhPEBE_sgRNA1	CCTAAGGTTGAGGTTCATGGNNN	Ghir_D02	15908741	tCTAAGtaTGgGGTTCAaGGTGG	+	5
GhPEBE_sgRNA1	CCTAAGGTTGAGGTTCATGGNNN	Ghir_D02	22598704	tCTgAGGaTGAGaTTaATGGTGG	-	5
GhPEBE_sgRNA1	CCTAAGGTTGAGGTTCATGGNNN	Ghir_D02	23082205	CCTAAGGTatcGGaaCATGGGGG	+	5
GhPEBE_sgRNA1	CCTAAGGTTGAGGTTCATGGNNN	Ghir_D02	26081005	CCTAAGcTTGgtaTTCATGtTGG	-	5
GhPEBE_sgRNA1	CCTAAGGTTGAGGTTCATGGNNN	Ghir_D02	28742747	CCTAAGcTTGAcaTTCATGcTGG	-	4
GhPEBE_sgRNA1	CCTAAGGTTGAGGTTCATGGNNN	Ghir_D02	41829367	CCTAAGcTTGAcaaTCATGtTGG	-	5
GhPEBE_sgRNA1	CCTAAGGTTGAGGTTCATGGNNN	Ghir_D02	42569757	taTAAGGTTGAGGTgCAcGtCGG	+	5
GhPEBE_sgRNA1	CCTAAGGTTGAGGTTCATGGNNN	Ghir_D02	44081750	CCTAAcGTctAaGTTCATGaTGG	+	5
GhPEBE_sgRNA1	CCTAAGGTTGAGGTTCATGGNNN	Ghir_D02	47672830	CtTtAGGTTGAGcTTCAgGtGGG	+	5
GhPEBE_sgRNA1	CCTAAGGTTGAGGTTCATGGNNN	Ghir_D02	48382753	CaTAAGtTTGAGGTTgAgGtTGG	+	5
GhPEBE_sgRNA1	CCTAAGGTTGAGGTTCATGGNNN	Ghir_D02	49120858	CCTcAaGgTGAGGTTCATctAGG	-	5
GhPEBE_sgRNA1	CCTAAGGTTGAGGTTCATGGNNN	Ghir_D02	51113738	ttTgAGGTaGAGtTTCATGGCGG	+	5
GhPEBE_sgRNA1	CCTAAGGTTGAGGTTCATGGNNN	Ghir_D02	52031040	CCTAAGcTTGgcaTTCATGtTGG	-	5
GhPEBE_sgRNA1	CCTAAGGTTGAGGTTCATGGNNN	Ghir_D02	54643332	tCTggtGTTGAGGTTaATGGAGG	+	5
GhPEBE_sgRNA1	CCTAAGGTTGAGGTTCATGGNNN	Ghir_D02	59351058	gCTAAGcccGAGGTTCATtGAGG	-	5
GhPEBE_sgRNA1	CCTAAGGTTGAGGTTCATGGNNN	Ghir_D02	62416154	aCTAAGGTTGAtGTTaAatGAGG	-	5
GhPEBE_sgRNA1	CCTAAGGTTGAGGTTCATGGNNN	Ghir_D02	64117775	CCTAAatTTGAGcTTaATaGAGG	-	5
GhPEBE_sgRNA1	CCTAAGGTTGAGGTTCATGGNNN	Ghir_D02	65113614	CCTAAGaTTGAtGTggATtGGGG	+	5
GhPEBE_sgRNA1	CCTAAGGTTGAGGTTCATGGNNN	Ghir_D03	383209	CCcAgGGgTGAaaTTCATGGTGG	+	5
GhPEBE_sgRNA1	CCTAAGGTTGAGGTTCATGGNNN	Ghir_D03	1732437	CCTAgGaTTGAGGTTgATGGTGG	-	3
GhPEBE_sgRNA1	CCTAAGGTTGAGGTTCATGGNNN	Ghir_D03	9206650	CCTAgGtTTGAGcTTgATtGTGG	+	5
GhPEBE_sgRNA1	CCTAAGGTTGAGGTTCATGGNNN	Ghir_D03	9407069	CtTAgGGTTGAtGgTaATGGAGG	-	5
GhPEBE_sgRNA1	CCTAAGGTTGAGGTTCATGGNNN	Ghir_D03	9970205	CCTcAGGTTGgcaTTCATGtTGG	+	5
GhPEBE_sgRNA1	CCTAAGGTTGAGGTTCATGGNNN	Ghir_D03	11446872	CtTAcGGTTtAGGTaCATGaGGG	+	5
GhPEBE_sgRNA1	CCTAAGGTTGAGGTTCATGGNNN	Ghir_D03	20937844	aCaAAGaTTGAtGTTCATaGTGG	+	5
GhPEBE_sgRNA1	CCTAAGGTTGAGGTTCATGGNNN	Ghir_D03	22473440	aaTAAGGTTGAtGTTgATGGTGG	-	4
GhPEBE_sgRNA1	CCTAAGGTTGAGGTTCATGGNNN	Ghir_D03	33478381	tCcAAGtTTGAGGTTCATGtTGG	+	4
GhPEBE_sgRNA1	CCTAAGGTTGAGGTTCATGGNNN	Ghir_D03	38787616	CaTtActTTGAGGTTCAcGGGGG	+	5
GhPEBE_sgRNA1	CCTAAGGTTGAGGTTCATGGNNN	Ghir_D03	45943955	taTAActTTGAGGTTCATaGTGG	-	5
GhPEBE_sgRNA1	CCTAAGGTTGAGGTTCATGGNNN	Ghir_D03	48676752	tgTAAGGaTGAGGTTCgcGGGGG	+	5
GhPEBE_sgRNA1	CCTAAGGTTGAGGTTCATGGNNN	Ghir_D03	50868138	CtTgAGGTTGAaGTTggTGGTGG	-	5
GhPEBE_sgRNA1	CCTAAGGTTGAGGTTCATGGNNN	Ghir_D03	52505221	CtTAAGcTTGAtcTTaATGGCGG	-	5
GhPEBE_sgRNA1	CCTAAGGTTGAGGTTCATGGNNN	Ghir_D04	5429824	CCTAgGaTTGAaGTTgATGGTGG	-	4
GhPEBE_sgRNA1	CCTAAGGTTGAGGTTCATGGNNN	Ghir_D04	15034014	CCTAAttTaGgGGTTaATGGTGG	-	5
GhPEBE_sgRNA1	CCTAAGGTTGAGGTTCATGGNNN	Ghir_D04	22951680	CaTAAGGTTGAcaTgCATGaCGG	-	5
GhPEBE_sgRNA1	CCTAAGGTTGAGGTTCATGGNNN	Ghir_D04	34851633	CCTAgGGTTGAGaTTCAaGGTGG	-	3
GhPEBE_sgRNA1	CCTAAGGTTGAGGTTCATGGNNN	Ghir_D04	35703296	CCaAAaGgTGAGcTTCATGGAGG	-	4
GhPEBE_sgRNA1	CCTAAGGTTGAGGTTCATGGNNN	Ghir_D04	38483886	CCTAAtGTTGAGGcTCcTGaAGG	+	4
GhPEBE_sgRNA1	CCTAAGGTTGAGGTTCATGGNNN	Ghir_D04	38770682	ggTAAttTTGAGGTTCATtGTGG	+	5
GhPEBE_sgRNA1	CCTAAGGTTGAGGTTCATGGNNN	Ghir_D04	45605672	tCgAAGGTaGAGGTTgATGtAGG	+	5
GhPEBE_sgRNA1	CCTAAGGTTGAGGTTCATGGNNN	Ghir_D04	49492770	gCTAtGGTcGAGGaTgATGGAGG	-	5
GhPEBE_sgRNA1	CCTAAGGTTGAGGTTCATGGNNN	Ghir_D04	53313908	CCTAAGGgTctGGTTaATGGAGG	+	4
GhPEBE_sgRNA1	CCTAAGGTTGAGGTTCATGGNNN	Ghir_D05	904237	gCTAgGGacGAGGTTCATGGTGG	+	4
GhPEBE_sgRNA1	CCTAAGGTTGAGGTTCATGGNNN	Ghir_D05	5492221	CCTcAGGTTGAGGTTgAgGGAGG	-	3
GhPEBE_sgRNA1	CCTAAGGTTGAGGTTCATGGNNN	Ghir_D05	12464128	aaTAAGcTTGAatTTCATGGGGG	+	5
GhPEBE_sgRNA1	CCTAAGGTTGAGGTTCATGGNNN	Ghir_D05	12611547	CCTAAaaTTaAGGTTtATGGAGG	-	4
GhPEBE_sgRNA1	CCTAAGGTTGAGGTTCATGGNNN	Ghir_D05	18844249	CCTAAGGTTGAtGgcaATGaGGG	-	5
GhPEBE_sgRNA1	CCTAAGGTTGAGGTTCATGGNNN	Ghir_D05	21288524	gCcAAGGcTGAGGggCATGGTGG	+	5
GhPEBE_sgRNA1	CCTAAGGTTGAGGTTCATGGNNN	Ghir_D05	28234670	aCTcAGGTaGAGGTTaATtGTGG	-	5
GhPEBE_sgRNA1	CCTAAGGTTGAGGTTCATGGNNN	Ghir_D05	35943333	CgTcAGGgTcAGtTTCATGGTGG	+	5
GhPEBE_sgRNA1	CCTAAGGTTGAGGTTCATGGNNN	Ghir_D05	36061198	CCTAAGGagGAGGaTgATGaGGG	+	5
GhPEBE_sgRNA1	CCTAAGGTTGAGGTTCATGGNNN	Ghir_D05	46125531	CCTtAGGgTGAGGTTCATccAGG	-	4
GhPEBE_sgRNA1	CCTAAGGTTGAGGTTCATGGNNN	Ghir_D05	54747368	CaaAAGGTTGAtGTTCATaGGGG	-	4
GhPEBE_sgRNA1	CCTAAGGTTGAGGTTCATGGNNN	Ghir_D05	58440154	aCTtAGGTTGAtGTTaAaGGAGG	-	5
GhPEBE_sgRNA1	CCTAAGGTTGAGGTTCATGGNNN	Ghir_D06	708978	CtTcAGtTTGccGTTCATGGAGG	+	5
GhPEBE_sgRNA1	CCTAAGGTTGAGGTTCATGGNNN	Ghir_D06	6053551	gCTgAGGTTGAGGcTgAgGGCGG	-	5
GhPEBE_sgRNA1	CCTAAGGTTGAGGTTCATGGNNN	Ghir_D06	14142860	CCcAtGcTTGAGGcTCgTGGAGG	+	5
GhPEBE_sgRNA1	CCTAAGGTTGAGGTTCATGGNNN	Ghir_D06	20683765	tCaAAaaTTGAGGTTtATGGAGG	-	5
GhPEBE_sgRNA1	CCTAAGGTTGAGGTTCATGGNNN	Ghir_D06	24319239	CCTAgGtTTGAGcTTgATtGAGG	+	5
GhPEBE_sgRNA1	CCTAAGGTTGAGGTTCATGGNNN	Ghir_D06	29657560	CCTcAGaTTGAGGTTgtTaGGGG	+	5
GhPEBE_sgRNA1	CCTAAGGTTGAGGTTCATGGNNN	Ghir_D06	30382804	CaTAcGcTTtgGGTTCATGGCGG	-	5
GhPEBE_sgRNA1	CCTAAGGTTGAGGTTCATGGNNN	Ghir_D06	34225163	CCTcAGGgTaAGGTTCATccAGG	-	5
GhPEBE_sgRNA1	CCTAAGGTTGAGGTTCATGGNNN	Ghir_D06	58212100	CCTAAaGTTGAaaTTCAatGTGG	+	5
GhPEBE_sgRNA1	CCTAAGGTTGAGGTTCATGGNNN	Ghir_D06	60207675	CtTAAGGTTGAaGTaaATGGGGG	-	4
GhPEBE_sgRNA1	CCTAAGGTTGAGGTTCATGGNNN	Ghir_D06	60227235	CtTAAGGTTGAaGTaaATGGGGG	-	4
GhPEBE_sgRNA1	CCTAAGGTTGAGGTTCATGGNNN	Ghir_D06	66434321	aCTgAGGTTGAaGTTtcTGGGGG	+	5
GhPEBE_sgRNA1	CCTAAGGTTGAGGTTCATGGNNN	Ghir_D07	2197270	CtTAAGGTTcAtGaTCAaGGAGG	-	5
GhPEBE_sgRNA1	CCTAAGGTTGAGGTTCATGGNNN	Ghir_D07	6837943	CCaAAtGaTGgtGTTCATGGAGG	+	5
GhPEBE_sgRNA1	CCTAAGGTTGAGGTTCATGGNNN	Ghir_D07	12574765	tgTAAGGaTGAGGTTCgcGGGGG	+	5
GhPEBE_sgRNA1	CCTAAGGTTGAGGTTCATGGNNN	Ghir_D07	19295743	aCTAAGcTaGAGGgTCATGtTGG	+	5
GhPEBE_sgRNA1	CCTAAGGTTGAGGTTCATGGNNN	Ghir_D07	32585378	CgTAcGGTaGAGcTTgATGGAGG	-	5
GhPEBE_sgRNA1	CCTAAGGTTGAGGTTCATGGNNN	Ghir_D07	45966177	CCTcAGcTTGAcaTTCATGtTGG	-	5
GhPEBE_sgRNA1	CCTAAGGTTGAGGTTCATGGNNN	Ghir_D07	52238148	CaaAAGtTTagGGTTCATGGGGG	-	5
GhPEBE_sgRNA1	CCTAAGGTTGAGGTTCATGGNNN	Ghir_D07	56103040	gCcAAGGcTGAGGggCATGGTGG	-	5
GhPEBE_sgRNA1	CCTAAGGTTGAGGTTCATGGNNN	Ghir_D07	56087816	gCcAAGGcTGAGGggCATGGTGG	-	5
GhPEBE_sgRNA1	CCTAAGGTTGAGGTTCATGGNNN	Ghir_D07	58304049	gCTAAGGcTGAGtTTaAaGGGGG	-	5
GhPEBE_sgRNA1	CCTAAGGTTGAGGTTCATGGNNN	Ghir_D08	1251785	gCcAAGGcTGAGGggCATGGTGG	+	5
GhPEBE_sgRNA1	CCTAAGGTTGAGGTTCATGGNNN	Ghir_D08	1287864	CCTgAGagTctGGTTCATGGAGG	-	5
GhPEBE_sgRNA1	CCTAAGGTTGAGGTTCATGGNNN	Ghir_D08	5506174	taTAgGGTTGgGGTTCATtGGGG	+	5
GhPEBE_sgRNA1	CCTAAGGTTGAGGTTCATGGNNN	Ghir_D08	19846862	CacAAGGTgGtGGTTCAaGGTGG	-	5
GhPEBE_sgRNA1	CCTAAGGTTGAGGTTCATGGNNN	Ghir_D08	21665781	CCTAAGcTTGgcaTTCATGtAGG	-	5
GhPEBE_sgRNA1	CCTAAGGTTGAGGTTCATGGNNN	Ghir_D08	21861129	CCTAAGcTTGgcaTTCATGtTGG	-	5
GhPEBE_sgRNA1	CCTAAGGTTGAGGTTCATGGNNN	Ghir_D08	30929740	CCTAAaGTTtAGaTTgATGtCGG	+	5
GhPEBE_sgRNA1	CCTAAGGTTGAGGTTCATGGNNN	Ghir_D08	32057273	tgTAAGGaTGAGGTTCgcGGAGG	+	5
GhPEBE_sgRNA1	CCTAAGGTTGAGGTTCATGGNNN	Ghir_D08	33185568	CCTAAGGagGAGGaTgATGaGGG	+	5
GhPEBE_sgRNA1	CCTAAGGTTGAGGTTCATGGNNN	Ghir_D08	41342272	CgcAAGGTTttGGTcCATGGTGG	-	5
GhPEBE_sgRNA1	CCTAAGGTTGAGGTTCATGGNNN	Ghir_D08	43817242	aCTAAGGTgGAGGTTtATatTGG	-	5
GhPEBE_sgRNA1	CCTAAGGTTGAGGTTCATGGNNN	Ghir_D08	47348365	aCTAAGaTTGAcGTgCATaGCGG	+	5
GhPEBE_sgRNA1	CCTAAGGTTGAGGTTCATGGNNN	Ghir_D08	51711209	CCTtAGGTTtgGGaTCATGaCGG	-	5
GhPEBE_sgRNA1	CCTAAGGTTGAGGTTCATGGNNN	Ghir_D08	53290913	CCTAgGtTTGAGGTTggTtGAGG	-	5
GhPEBE_sgRNA1	CCTAAGGTTGAGGTTCATGGNNN	Ghir_D08	56558632	CCaAAGGaTGAGGaTCATttCGG	-	5
GhPEBE_sgRNA1	CCTAAGGTTGAGGTTCATGGNNN	Ghir_D08	60914778	tCTgttGTTGAGGTTCtTGGTGG	-	5
GhPEBE_sgRNA1	CCTAAGGTTGAGGTTCATGGNNN	Ghir_D08	62991219	CaTcAaGTTGAGcTTCATcGAGG	+	5
GhPEBE_sgRNA1	CCTAAGGTTGAGGTTCATGGNNN	Ghir_D08	67358362	tgTAAGGaTGAGGTTCgcGGGGG	-	5
GhPEBE_sgRNA1	CCTAAGGTTGAGGTTCATGGNNN	Ghir_D09	4046324	aCTAAGGTTGAcGTgCATaGAGG	+	4
GhPEBE_sgRNA1	CCTAAGGTTGAGGTTCATGGNNN	Ghir_D09	8893809	CCTAAGcTTGtcaTTCATGaTGG	-	5
GhPEBE_sgRNA1	CCTAAGGTTGAGGTTCATGGNNN	Ghir_D09	10352873	gCcAAGGcTGAGGggCATGGTGG	-	5
GhPEBE_sgRNA1	CCTAAGGTTGAGGTTCATGGNNN	Ghir_D09	10620209	aCTtAGGTTGAtGTTaAaGGAGG	-	5
GhPEBE_sgRNA1	CCTAAGGTTGAGGTTCATGGNNN	Ghir_D09	22509482	aCaAAGaTTGAtGTTCATaGTGG	+	5
GhPEBE_sgRNA1	CCTAAGGTTGAGGTTCATGGNNN	Ghir_D09	24629590	taTtgGGTTGAGGTTaATGGAGG	+	5
GhPEBE_sgRNA1	CCTAAGGTTGAGGTTCATGGNNN	Ghir_D09	28047386	CtTAAaGTTGAaaTTtATGGGGG	-	5
GhPEBE_sgRNA1	CCTAAGGTTGAGGTTCATGGNNN	Ghir_D09	30026464	aCaAAGGTTGAtGTTCATaGTGG	+	4
GhPEBE_sgRNA1	CCTAAGGTTGAGGTTCATGGNNN	Ghir_D09	33843098	gCcAAGGcTGAGGggCATGGTGG	-	5
GhPEBE_sgRNA1	CCTAAGGTTGAGGTTCATGGNNN	Ghir_D09	34538412	aaTAAGGTTGAtcTTgATGGTGG	+	5
GhPEBE_sgRNA1	CCTAAGGTTGAGGTTCATGGNNN	Ghir_D09	35417485	tCTcAGtTTGAGGcTCATGcTGG	+	5
GhPEBE_sgRNA1	CCTAAGGTTGAGGTTCATGGNNN	Ghir_D09	36526857	gCcAAGGcTGAGGggCATGGTGG	-	5
GhPEBE_sgRNA1	CCTAAGGTTGAGGTTCATGGNNN	Ghir_D09	36542716	gCcAAGGcTGAGGggCATGGTGG	-	5
GhPEBE_sgRNA1	CCTAAGGTTGAGGTTCATGGNNN	Ghir_D09	37952868	CCaAAtGaTGgtGTTCATGGAGG	-	5
GhPEBE_sgRNA1	CCTAAGGTTGAGGTTCATGGNNN	Ghir_D09	41858051	aaggAGGTTGAGGcTCATGGGGG	-	5
GhPEBE_sgRNA1	CCTAAGGTTGAGGTTCATGGNNN	Ghir_D09	42442858	CCTAgGGTaGAGGTTgcaGGAGG	-	5
GhPEBE_sgRNA1	CCTAAGGTTGAGGTTCATGGNNN	Ghir_D10	3259832	CtTAAGtTTGAcGTTtATGGAGG	-	4
GhPEBE_sgRNA1	CCTAAGGTTGAGGTTCATGGNNN	Ghir_D10	8500577	gCcAAGGTTGAGcTTgATtGAGG	-	5
GhPEBE_sgRNA1	CCTAAGGTTGAGGTTCATGGNNN	Ghir_D10	11521219	gCcAAGGcTGAGGggCATGGTGG	+	5
GhPEBE_sgRNA1	CCTAAGGTTGAGGTTCATGGNNN	Ghir_D10	11536768	gCcAAGGcTGAGGggCATGGTGG	+	5
GhPEBE_sgRNA1	CCTAAGGTTGAGGTTCATGGNNN	Ghir_D10	11827940	gCaAAGGTTaAGGgTgATGGTGG	+	5
GhPEBE_sgRNA1	CCTAAGGTTGAGGTTCATGGNNN	Ghir_D10	12142032	CCTcAGcTTGAcaTTCATGtTGG	+	5
GhPEBE_sgRNA1	CCTAAGGTTGAGGTTCATGGNNN	Ghir_D10	14521844	CCTtAaGgTGAGGTTCATccAGG	-	5
GhPEBE_sgRNA1	CCTAAGGTTGAGGTTCATGGNNN	Ghir_D10	14937665	aCaAAGGTTGAGGgTCActGTGG	-	5
GhPEBE_sgRNA1	CCTAAGGTTGAGGTTCATGGNNN	Ghir_D10	23364572	aCaAAGGTTGAcGTTCAaGtGGG	+	5
GhPEBE_sgRNA1	CCTAAGGTTGAGGTTCATGGNNN	Ghir_D10	29748221	CCTAAGtTTGgtaTTCATGtTGG	-	5
GhPEBE_sgRNA1	CCTAAGGTTGAGGTTCATGGNNN	Ghir_D10	32873291	CgTgAGcTTGAGGaTaATGGAGG	+	5
GhPEBE_sgRNA1	CCTAAGGTTGAGGTTCATGGNNN	Ghir_D10	37331156	CCcgtGtcTGAGGTTCATGGAGG	+	5
GhPEBE_sgRNA1	CCTAAGGTTGAGGTTCATGGNNN	Ghir_D10	48048264	CCcAtGGTTGgGGggCATGGAGG	-	5
GhPEBE_sgRNA1	CCTAAGGTTGAGGTTCATGGNNN	Ghir_D10	51925616	CCaAAGtaTGgGGTTCATGtTGG	+	5
GhPEBE_sgRNA1	CCTAAGGTTGAGGTTCATGGNNN	Ghir_D10	67146900	tCcAtGGTTGgGGTTCAcGGAGG	+	5
GhPEBE_sgRNA1	CCTAAGGTTGAGGTTCATGGNNN	Ghir_D10	67583818	CCTgAtGTTGAGaTTCtTGtTGG	+	5
GhPEBE_sgRNA1	CCTAAGGTTGAGGTTCATGGNNN	Ghir_D11	129997	CaTAAGGaTGAGaTTCcTGcTGG	+	5
GhPEBE_sgRNA1	CCTAAGGTTGAGGTTCATGGNNN	Ghir_D11	1663082	CCcAAGtTTGtGGTTCcTGaAGG	+	5
GhPEBE_sgRNA1	CCTAAGGTTGAGGTTCATGGNNN	Ghir_D11	2827251	CtgAgtGaTGAGGTTCATGGGGG	-	5
GhPEBE_sgRNA1	CCTAAGGTTGAGGTTCATGGNNN	Ghir_D11	15504355	aCacAGGTTGAaGTTCcTGGGGG	-	5
GhPEBE_sgRNA1	CCTAAGGTTGAGGTTCATGGNNN	Ghir_D11	19219444	ttTAAaGTTGAaaTTCATGGGGG	-	5
GhPEBE_sgRNA1	CCTAAGGTTGAGGTTCATGGNNN	Ghir_D11	20924346	CCTtAGGTTGAGGTatATcaAGG	-	5
GhPEBE_sgRNA1	CCTAAGGTTGAGGTTCATGGNNN	Ghir_D11	26499852	tCcAAaGTTcAGGTTCATGaTGG	-	5
GhPEBE_sgRNA1	CCTAAGGTTGAGGTTCATGGNNN	Ghir_D11	33976635	aCTtAGGTTGAtGTTaAaGGAGG	-	5
GhPEBE_sgRNA1	CCTAAGGTTGAGGTTCATGGNNN	Ghir_D11	38913299	gCcAAGGcTGAGGggCATGGTGG	-	5
GhPEBE_sgRNA1	CCTAAGGTTGAGGTTCATGGNNN	Ghir_D11	40630302	agTAAaGTTaAGGTTCATtGGGG	+	5
GhPEBE_sgRNA1	CCTAAGGTTGAGGTTCATGGNNN	Ghir_D11	41735230	CCagAGGTgGAGGTgtATGGAGG	-	5
GhPEBE_sgRNA1	CCTAAGGTTGAGGTTCATGGNNN	Ghir_D11	60946807	tgTAAGGaTGAGGTTCgcGGGGG	+	5
GhPEBE_sgRNA1	CCTAAGGTTGAGGTTCATGGNNN	Ghir_D11	65131146	gCTAAaGTTGAGGTTttTaGTGG	+	5
GhPEBE_sgRNA1	CCTAAGGTTGAGGTTCATGGNNN	Ghir_D12	24124642	aCaAAGGTTGAtGaTCATtGGGG	-	5
GhPEBE_sgRNA1	CCTAAGGTTGAGGTTCATGGNNN	Ghir_D12	28052218	aCTAAGaTTGAtGTgCATaGTGG	-	5
GhPEBE_sgRNA1	CCTAAGGTTGAGGTTCATGGNNN	Ghir_D12	32492639	CaaAAGtTTGAGcTTCATGGGGG	-	4
GhPEBE_sgRNA1	CCTAAGGTTGAGGTTCATGGNNN	Ghir_D12	34534361	CCTAAaGTTtAaGaTgATGGAGG	+	5
GhPEBE_sgRNA1	CCTAAGGTTGAGGTTCATGGNNN	Ghir_D12	40718342	CaTAAtcTTGAGaTTgATGGGGG	+	5
GhPEBE_sgRNA1	CCTAAGGTTGAGGTTCATGGNNN	Ghir_D12	45556128	CaTgAGGTTGAaGTTgtTGGTGG	+	5
GhPEBE_sgRNA1	CCTAAGGTTGAGGTTCATGGNNN	Ghir_D12	45797884	CCaAAtGaTGgtGTTCATGGAGG	+	5
GhPEBE_sgRNA1	CCTAAGGTTGAGGTTCATGGNNN	Ghir_D12	47371285	CCTAAGGTTGAGGggCgTGaAGG	-	4
GhPEBE_sgRNA1	CCTAAGGTTGAGGTTCATGGNNN	Ghir_D12	49730217	CCTAgGcTTGAtGgTgATGGAGG	+	5
GhPEBE_sgRNA1	CCTAAGGTTGAGGTTCATGGNNN	Ghir_D12	52765011	CtTAtGtTTGAGGTTtATGtTGG	-	5
GhPEBE_sgRNA1	CCTAAGGTTGAGGTTCATGGNNN	Ghir_D12	55709848	CCTAAGGTTGAtGggCATGaAGG	-	4
GhPEBE_sgRNA1	CCTAAGGTTGAGGTTCATGGNNN	Ghir_D13	3170578	tCgAAGtTTGAGaTTCATGtTGG	-	5
GhPEBE_sgRNA1	CCTAAGGTTGAGGTTCATGGNNN	Ghir_D13	5376978	CCaAAtGggGAGGTTCATGtCGG	+	5
GhPEBE_sgRNA1	CCTAAGGTTGAGGTTCATGGNNN	Ghir_D13	10090840	taTAAGGTTGAGGTgCAcGtCGG	+	5
GhPEBE_sgRNA1	CCTAAGGTTGAGGTTCATGGNNN	Ghir_D13	10560342	CCTAAGcTTGAcaTTCATGtTGG	+	4
GhPEBE_sgRNA1	CCTAAGGTTGAGGTTCATGGNNN	Ghir_D13	10617815	CCTtAGGgTGAGGTTaATctAGG	+	5
GhPEBE_sgRNA1	CCTAAGGTTGAGGTTCATGGNNN	Ghir_D13	10655908	CCTAAtGTTGAaGTaCAaGaAGG	+	5
GhPEBE_sgRNA1	CCTAAGGTTGAGGTTCATGGNNN	Ghir_D13	16428073	aCgAttGTTGAaGTTCATGGTGG	-	5
GhPEBE_sgRNA1	CCTAAGGTTGAGGTTCATGGNNN	Ghir_D13	16471585	CCTgtGtTTGAGGgTCAgGGAGG	-	5
GhPEBE_sgRNA1	CCTAAGGTTGAGGTTCATGGNNN	Ghir_D13	28208069	CCTAttGTTGtGtTTaATGGTGG	-	5
GhPEBE_sgRNA1	CCTAAGGTTGAGGTTCATGGNNN	Ghir_D13	32485740	CCTAAGcTTGAGGggCtTGaGGG	+	5
GhPEBE_sgRNA1	CCTAAGGTTGAGGTTCATGGNNN	Ghir_D13	32621174	gtTgAGGTTaAGGTTgATGGTGG	+	5
GhPEBE_sgRNA1	CCTAAGGTTGAGGTTCATGGNNN	Ghir_D13	36062555	CCTAAGcTTGgtaTTCATGtTGG	+	5
GhPEBE_sgRNA1	CCTAAGGTTGAGGTTCATGGNNN	Ghir_D13	37088113	CCTAAGcTTGgccTTCATGtTGG	-	5
GhPEBE_sgRNA1	CCTAAGGTTGAGGTTCATGGNNN	Ghir_D13	43220812	gtTAAGGTaGAGGTTtgTGGGGG	-	5
GhPEBE_sgRNA1	CCTAAGGTTGAGGTTCATGGNNN	Ghir_D13	44287817	CCTAAGcTTGgaaTTCATGtTGG	+	5
GhPEBE_sgRNA1	CCTAAGGTTGAGGTTCATGGNNN	Ghir_D13	48966679	CCTAAGGTattGaTaCATGGGGG	-	5
GhPEBE_sgRNA1	CCTAAGGTTGAGGTTCATGGNNN	Ghir_D13	51538195	aCaAAGGTTGAtGTTCAaaGTGG	-	5
GhPEBE_sgRNA1	CCTAAGGTTGAGGTTCATGGNNN	Ghir_D13	51680340	tCgAActTTGAGGTTCATaGTGG	-	5
GhPEBE_sgRNA1	CCTAAGGTTGAGGTTCATGGNNN	Ghir_D13	59473531	CCTgAaGTTGtGcTTCATcGTGG	+	5
GhPEBE_sgRNA1	CCTAAGGTTGAGGTTCATGGNNN	Scaffold1154	141199	CggAAtGTaGAGGTTCATGGAGG	-	4
GhPEBE_sgRNA1	CCTAAGGTTGAGGTTCATGGNNN	Scaffold1193	64537	gCcgAtGTTGAGGTTCATGaGGG	-	5
GhPEBE_sgRNA1	CCTAAGGTTGAGGTTCATGGNNN	Scaffold124	4916	CggAAtGTaGAGGTTCATGGAGG	-	4
GhPEBE_sgRNA1	CCTAAGGTTGAGGTTCATGGNNN	Scaffold125	60754	CggAAtGTaGAGGTTCATGGAGG	+	4
GhPEBE_sgRNA1	CCTAAGGTTGAGGTTCATGGNNN	Scaffold1387	60109	aCTAtGGTTGAGcTTaATtGAGG	-	5
GhPEBE_sgRNA1	CCTAAGGTTGAGGTTCATGGNNN	Scaffold142	39671	CagAAttTTaAGGTTCATGGAGG	-	5
GhPEBE_sgRNA1	CCTAAGGTTGAGGTTCATGGNNN	Scaffold1501	34181	CCTcAGGaTGAGGaTgAaGGTGG	+	5
GhPEBE_sgRNA1	CCTAAGGTTGAGGTTCATGGNNN	Scaffold1712	44062	aCaAAGaTTGAtGTTCATaGTGG	-	5
GhPEBE_sgRNA1	CCTAAGGTTGAGGTTCATGGNNN	Scaffold1731	2408	tCTgAGtTTatGGTTCATGGAGG	+	5
GhPEBE_sgRNA1	CCTAAGGTTGAGGTTCATGGNNN	Scaffold1820	8051	CCTAAaaaaGAtGTTCATGGAGG	-	5
GhPEBE_sgRNA1	CCTAAGGTTGAGGTTCATGGNNN	Scaffold2018	57184	CaTAcGcTTtgGGTTCATGGCGG	-	5
GhPEBE_sgRNA1	CCTAAGGTTGAGGTTCATGGNNN	Scaffold2289	64531	aCaAAGaTTGAtGTTCATaGTGG	-	5
GhPEBE_sgRNA1	CCTAAGGTTGAGGTTCATGGNNN	Scaffold22	46459	CggAAttTTaAGGTTCATGGAGG	-	5
GhPEBE_sgRNA1	CCTAAGGTTGAGGTTCATGGNNN	Scaffold2348	11453	tCTAtGGTTtAGGTTCATttTGG	+	5
GhPEBE_sgRNA1	CCTAAGGTTGAGGTTCATGGNNN	Scaffold2426	45782	gCTAAGGTTaAGtaTCAcGGAGG	+	5
GhPEBE_sgRNA1	CCTAAGGTTGAGGTTCATGGNNN	Scaffold2537	13103	CggAAtGTaGAGGTTCATGGAGG	-	4
GhPEBE_sgRNA1	CCTAAGGTTGAGGTTCATGGNNN	Scaffold2652	262323	CggAAtGTaGAGGTTCATGGAGG	-	4
GhPEBE_sgRNA1	CCTAAGGTTGAGGTTCATGGNNN	Scaffold2652	347724	CggAAtGTaGAGGTTCATGGAGG	-	4
GhPEBE_sgRNA1	CCTAAGGTTGAGGTTCATGGNNN	Scaffold2672	7653	tgTAAGGaTGAGGTTCgcGGGGG	+	5
GhPEBE_sgRNA1	CCTAAGGTTGAGGTTCATGGNNN	Scaffold2739	24731	CggAAtGTaGAGGTTCATGGAGG	+	4
GhPEBE_sgRNA1	CCTAAGGTTGAGGTTCATGGNNN	Scaffold2785	11577	CCTAgGtTTGAGtTTgATtGAGG	-	5
GhPEBE_sgRNA1	CCTAAGGTTGAGGTTCATGGNNN	Scaffold2785	19681	CCTAgGtTTGAGcTTgATtGAGG	-	5
GhPEBE_sgRNA1	CCTAAGGTTGAGGTTCATGGNNN	Scaffold2885	12134	CgaAAtGTaGAGGTTCATGGAGG	-	4
GhPEBE_sgRNA1	CCTAAGGTTGAGGTTCATGGNNN	Scaffold2891	2134	gCTAtGGTTGAGcTTgATtGAGG	+	5
GhPEBE_sgRNA1	CCTAAGGTTGAGGTTCATGGNNN	Scaffold2891	9569	gCTAtGGTTGAGcTTgATtGAGG	+	5
GhPEBE_sgRNA1	CCTAAGGTTGAGGTTCATGGNNN	Scaffold2891	15478	gCTAtGGTTGAGcTTgATtGAGG	+	5
GhPEBE_sgRNA1	CCTAAGGTTGAGGTTCATGGNNN	Scaffold2891	22859	gCTAtGGTTGAGcTTgATtGAGG	+	5
GhPEBE_sgRNA1	CCTAAGGTTGAGGTTCATGGNNN	Scaffold2891	25377	CCTAAGGaaGAGGaTtAgGGAGG	+	5
GhPEBE_sgRNA1	CCTAAGGTTGAGGTTCATGGNNN	Scaffold3053	21156	gCcAAGGcTGAGGggCATGGTGG	+	5
GhPEBE_sgRNA1	CCTAAGGTTGAGGTTCATGGNNN	Scaffold3053	27733	gCcAAGGcTGAGGggCATGGTGG	-	5
GhPEBE_sgRNA1	CCTAAGGTTGAGGTTCATGGNNN	Scaffold3141	18371	tCTAtGGTTtAGGTTCATttTGG	+	5
GhPEBE_sgRNA1	CCTAAGGTTGAGGTTCATGGNNN	Scaffold3177	9087	aCcAcGGTTGAcGTTCAcGGCGG	+	5
GhPEBE_sgRNA1	CCTAAGGTTGAGGTTCATGGNNN	Scaffold3252	31736	CCTAAGGTTtAGcTTCtTttGGG	+	5
GhPEBE_sgRNA1	CCTAAGGTTGAGGTTCATGGNNN	Scaffold3252	42802	CCTAAGGTTtAGcTTCtTttGGG	+	5
GhPEBE_sgRNA1	CCTAAGGTTGAGGTTCATGGNNN	Scaffold3325	19608	CCTAAaaaaGAtGTTCATGGAGG	-	5
GhPEBE_sgRNA1	CCTAAGGTTGAGGTTCATGGNNN	Scaffold378_ERROPOS150847	102871	CCTAActTTGAatTTCATGtGGG	-	5
GhPEBE_sgRNA1	CCTAAGGTTGAGGTTCATGGNNN	Scaffold432	65603	CggAAtGTaGAGGTTCATGGAGG	-	4
GhPEBE_sgRNA1	CCTAAGGTTGAGGTTCATGGNNN	Scaffold466	208944	CggAAtGTaGAGGTTCATGGAGG	+	4
GhPEBE_sgRNA1	CCTAAGGTTGAGGTTCATGGNNN	Scaffold519	937075	CagAAtGTaGAGGTTCATGGAGG	+	4
GhPEBE_sgRNA1	CCTAAGGTTGAGGTTCATGGNNN	Scaffold519	931286	aggAAtGTaGAGGTTCATGGAGG	-	5
GhPEBE_sgRNA1	CCTAAGGTTGAGGTTCATGGNNN	Scaffold520	105596	CggAAtGTaGAGGTTCATGGAGG	-	4
GhPEBE_sgRNA1	CCTAAGGTTGAGGTTCATGGNNN	Scaffold520	153315	CggcAtGTaGAGGTTCATGGAGG	+	5
GhPEBE_sgRNA1	CCTAAGGTTGAGGTTCATGGNNN	Scaffold640	24131	CggAAtGTaGAGGTTCATGGAGG	-	4
GhPEBE_sgRNA1	CCTAAGGTTGAGGTTCATGGNNN	Scaffold80	625447	CCTAAaaaaGAtGTTCATGGAGG	-	5

## Sheet: 6.Cas-OFFinder-sgRNA2(GhPEBP)
Table S6. Summary of genome-wide potential off-targets predictions by Cas-OFFinder tools for target sgRNA2.
sgRNA	on-target sequence	chromosome	variation site	off-target sequence	stand	mismatches
GhPEBE_sgRNA2	TCCTAGTGACCCTTACCTGANNN	Ghir_A01	6033698	cCtTgGgGACCCTTAaCTGAAGG	+	5
GhPEBE_sgRNA2	TCCTAGTGACCCTTACCTGANNN	Ghir_A01	7201979	TCgTgGaGACCCTTtCCTGgTGG	-	5
GhPEBE_sgRNA2	TCCTAGTGACCCTTACCTGANNN	Ghir_A01	36348057	TCgTAGaGAaCCTTtCCTGATGG	+	4
GhPEBE_sgRNA2	TCCTAGTGACCCTTACCTGANNN	Ghir_A01	38038587	TCCTAGTGtCCCcTAtaTaATGG	+	5
GhPEBE_sgRNA2	TCCTAGTGACCCTTACCTGANNN	Ghir_A01	42733042	TCCTAGacAtCaTTtCCTGAAGG	+	5
GhPEBE_sgRNA2	TCCTAGTGACCCTTACCTGANNN	Ghir_A01	50336894	TttgAGTaACCCTTACCTGtTGG	+	5
GhPEBE_sgRNA2	TCCTAGTGACCCTTACCTGANNN	Ghir_A01	55562348	TaCTAGTGAttCTTtCaTGAAGG	+	5
GhPEBE_sgRNA2	TCCTAGTGACCCTTACCTGANNN	Ghir_A01	56084116	TttTAGTcAggCTTACCTGAGGG	+	5
GhPEBE_sgRNA2	TCCTAGTGACCCTTACCTGANNN	Ghir_A01	88656242	TCaTAGaGAaCCTTcCCTGgTGG	+	5
GhPEBE_sgRNA2	TCCTAGTGACCCTTACCTGANNN	Ghir_A01	97058468	TCgTAGaGAaCCTTtCCcGATGG	-	5
GhPEBE_sgRNA2	TCCTAGTGACCCTTACCTGANNN	Ghir_A02	2419778	TCaTcGTGACCCTTAttTGtGGG	-	5
GhPEBE_sgRNA2	TCCTAGTGACCCTTACCTGANNN	Ghir_A02	13739323	TCCTAGTGttCCTaACaTtATGG	+	5
GhPEBE_sgRNA2	TCCTAGTGACCCTTACCTGANNN	Ghir_A02	30830068	TCtTAGTGACCCTaAtgTcATGG	-	5
GhPEBE_sgRNA2	TCCTAGTGACCCTTACCTGANNN	Ghir_A02	50115542	TtCTAGTtACCaTTAgCTtAAGG	-	5
GhPEBE_sgRNA2	TCCTAGTGACCCTTACCTGANNN	Ghir_A02	73440405	TCCTAtTaAgCCTTAaaTGATGG	-	5
GhPEBE_sgRNA2	TCCTAGTGACCCTTACCTGANNN	Ghir_A02	83293986	TttTAGTGACCCTatCaTGAAGG	-	5
GhPEBE_sgRNA2	TCCTAGTGACCCTTACCTGANNN	Ghir_A02	85111025	TCgTgGaGAaCCTTtCCTGATGG	+	5
GhPEBE_sgRNA2	TCCTAGTGACCCTTACCTGANNN	Ghir_A03	4660586	TCCTAGTGACatgTACtaGAAGG	+	5
GhPEBE_sgRNA2	TCCTAGTGACCCTTACCTGANNN	Ghir_A03	5251870	TCgTAGaGAaCCTTtCCTGgTGG	+	5
GhPEBE_sgRNA2	TCCTAGTGACCCTTACCTGANNN	Ghir_A03	9535412	TatTAGTGAaCCTTACtTGtTGG	-	5
GhPEBE_sgRNA2	TCCTAGTGACCCTTACCTGANNN	Ghir_A03	17528308	TCCTAGTGAaaCTTAttgGAAGG	-	5
GhPEBE_sgRNA2	TCCTAGTGACCCTTACCTGANNN	Ghir_A03	26005383	TCCcAGgGACCaTTACtaGACGG	-	5
GhPEBE_sgRNA2	TCCTAGTGACCCTTACCTGANNN	Ghir_A03	26388090	cCCaAGTGACCCgTtCCTGcTGG	+	5
GhPEBE_sgRNA2	TCCTAGTGACCCTTACCTGANNN	Ghir_A03	33201873	TCgTgGaGACCCTTtCCTGgTGG	-	5
GhPEBE_sgRNA2	TCCTAGTGACCCTTACCTGANNN	Ghir_A03	47930712	TCCTAtcGACCaTgtCCTGAGGG	+	5
GhPEBE_sgRNA2	TCCTAGTGACCCTTACCTGANNN	Ghir_A03	92330316	TCgTgGaGAaCCTTtCCTGATGG	-	5
GhPEBE_sgRNA2	TCCTAGTGACCCTTACCTGANNN	Ghir_A04	39285881	TCgTgGaGAaCCTTcCCTGATGG	+	5
GhPEBE_sgRNA2	TCCTAGTGACCCTTACCTGANNN	Ghir_A04	43934522	TtCTAtTtACCaTTACtTGACGG	+	5
GhPEBE_sgRNA2	TCCTAGTGACCCTTACCTGANNN	Ghir_A04	47406914	aCCTAGTGAtCCTTAttTaAGGG	+	5
GhPEBE_sgRNA2	TCCTAGTGACCCTTACCTGANNN	Ghir_A04	53329187	TCgTAGaGAaCCTTtCCTGgTGG	+	5
GhPEBE_sgRNA2	TCCTAGTGACCCTTACCTGANNN	Ghir_A04	69508677	TCgTAGaGAaCCTTtCCTGgTGG	-	5
GhPEBE_sgRNA2	TCCTAGTGACCCTTACCTGANNN	Ghir_A05	3301929	TgCTAGTtAtCCTTtCaTGAAGG	+	5
GhPEBE_sgRNA2	TCCTAGTGACCCTTACCTGANNN	Ghir_A05	32316244	TCgTAGaGAaCCTTtCCTGgTGG	+	5
GhPEBE_sgRNA2	TCCTAGTGACCCTTACCTGANNN	Ghir_A05	36217274	TCaTAGaGAaCCTTtCCTGgTGG	+	5
GhPEBE_sgRNA2	TCCTAGTGACCCTTACCTGANNN	Ghir_A05	45373620	TCtcctTGACCCTTAgCTGATGG	-	5
GhPEBE_sgRNA2	TCCTAGTGACCCTTACCTGANNN	Ghir_A05	47218193	TCCTAGTGAaaCaaACCTGgCGG	+	5
GhPEBE_sgRNA2	TCCTAGTGACCCTTACCTGANNN	Ghir_A05	48255875	TCgTgGTGAaCCTTtCCTGgTGG	-	5
GhPEBE_sgRNA2	TCCTAGTGACCCTTACCTGANNN	Ghir_A05	62329610	TgCTtGTGACCCTaAtCcGACGG	-	5
GhPEBE_sgRNA2	TCCTAGTGACCCTTACCTGANNN	Ghir_A05	94620378	TCgTAGaGAaCCTTcCCTGgTGG	+	5
GhPEBE_sgRNA2	TCCTAGTGACCCTTACCTGANNN	Ghir_A05	99181906	TCaTtGTGAgCCaTACCTcATGG	+	5
GhPEBE_sgRNA2	TCCTAGTGACCCTTACCTGANNN	Ghir_A05	103381441	TCaTAGTtACCCTcAaCTaAAGG	-	5
GhPEBE_sgRNA2	TCCTAGTGACCCTTACCTGANNN	Ghir_A06	8001456	cCCTttTGAaCCTTACCTGAAGG	-	4
GhPEBE_sgRNA2	TCCTAGTGACCCTTACCTGANNN	Ghir_A06	12714712	TCgTgGaGAaCCTTtCCTGATGG	+	5
GhPEBE_sgRNA2	TCCTAGTGACCCTTACCTGANNN	Ghir_A06	22822647	TCgTAGaGAaCCTTtCCTGgTGG	-	5
GhPEBE_sgRNA2	TCCTAGTGACCCTTACCTGANNN	Ghir_A06	22845131	TCgTAGaGAaCCTTtCCTGgTGG	-	5
GhPEBE_sgRNA2	TCCTAGTGACCCTTACCTGANNN	Ghir_A06	41786091	TtCTAGTGcCCCgTACaaGATGG	+	5
GhPEBE_sgRNA2	TCCTAGTGACCCTTACCTGANNN	Ghir_A06	41907923	atCTAGTtACCCTaACCaGAGGG	+	5
GhPEBE_sgRNA2	TCCTAGTGACCCTTACCTGANNN	Ghir_A06	79832375	TgCTAGaGAaCCaTAaCTGAGGG	+	5
GhPEBE_sgRNA2	TCCTAGTGACCCTTACCTGANNN	Ghir_A06	86554838	gtCTAtTGACCCTTACCgaATGG	-	5
GhPEBE_sgRNA2	TCCTAGTGACCCTTACCTGANNN	Ghir_A06	113228492	TgtTcGTGACCCaTAtCTGAGGG	-	5
GhPEBE_sgRNA2	TCCTAGTGACCCTTACCTGANNN	Ghir_A06	114515531	TCCTtcTacCCCTTAtCTGATGG	-	5
GhPEBE_sgRNA2	TCCTAGTGACCCTTACCTGANNN	Ghir_A06	116504741	atCTAtTtACCCTTACtTGAAGG	+	5
GhPEBE_sgRNA2	TCCTAGTGACCCTTACCTGANNN	Ghir_A07	17941864	cCCTAGaGAagCTTtCCTGATGG	-	5
GhPEBE_sgRNA2	TCCTAGTGACCCTTACCTGANNN	Ghir_A07	28488650	TCgTAGaGAaCCTTACCcGgTGG	-	5
GhPEBE_sgRNA2	TCCTAGTGACCCTTACCTGANNN	Ghir_A07	44451173	TCaTAGTcACCCTTgCaTaAGGG	+	5
GhPEBE_sgRNA2	TCCTAGTGACCCTTACCTGANNN	Ghir_A07	49848686	TCCaAGTGtCCCTcACCgtAGGG	-	5
GhPEBE_sgRNA2	TCCTAGTGACCCTTACCTGANNN	Ghir_A07	61485527	TCCTAGaGAaCCTTtCCcGATGG	-	4
GhPEBE_sgRNA2	TCCTAGTGACCCTTACCTGANNN	Ghir_A07	69148350	TCgTAGaGAaCCTTtCCTGgTGG	+	5
GhPEBE_sgRNA2	TCCTAGTGACCCTTACCTGANNN	Ghir_A07	69622168	TCCTgGTtACCaTTAgCTcAAGG	+	5
GhPEBE_sgRNA2	TCCTAGTGACCCTTACCTGANNN	Ghir_A07	75227843	gCCTtGTGACCCTTACagtATGG	-	5
GhPEBE_sgRNA2	TCCTAGTGACCCTTACCTGANNN	Ghir_A08	16839681	TtCTgGTtACCCTaACCaGAGGG	-	5
GhPEBE_sgRNA2	TCCTAGTGACCCTTACCTGANNN	Ghir_A08	35288855	TCCTAGTGACatgTAaCTcATGG	+	5
GhPEBE_sgRNA2	TCCTAGTGACCCTTACCTGANNN	Ghir_A08	41992978	TCaTtGTGAgCCaTACCTcATGG	-	5
GhPEBE_sgRNA2	TCCTAGTGACCCTTACCTGANNN	Ghir_A08	49884512	TCCTgGaGAaCCTTtCCcGATGG	+	5
GhPEBE_sgRNA2	TCCTAGTGACCCTTACCTGANNN	Ghir_A08	52820267	TCCaAGTtAtCCTTACCTatGGG	-	5
GhPEBE_sgRNA2	TCCTAGTGACCCTTACCTGANNN	Ghir_A08	66818805	TCgTAGaGAaCCTTtCCTGATGG	+	4
GhPEBE_sgRNA2	TCCTAGTGACCCTTACCTGANNN	Ghir_A08	92870071	TCCTAacaACCCTTAgCTaAAGG	+	5
GhPEBE_sgRNA2	TCCTAGTGACCCTTACCTGANNN	Ghir_A08	92954925	TCCTAacaACCCTTAgCTaAAGG	+	5
GhPEBE_sgRNA2	TCCTAGTGACCCTTACCTGANNN	Ghir_A08	112298200	TCCTAGTcACCagaAaCTGAAGG	-	5
GhPEBE_sgRNA2	TCCTAGTGACCCTTACCTGANNN	Ghir_A08	112649828	TCCTgGTGAaCtTTACtTGAGGG	-	4
GhPEBE_sgRNA2	TCCTAGTGACCCTTACCTGANNN	Ghir_A08	120320289	TCCaAGTGACCCaaACCTcAGGG	+	4
GhPEBE_sgRNA2	TCCTAGTGACCCTTACCTGANNN	Ghir_A09	5244011	aCCTAGgtACCCaTACCgGACGG	+	5
GhPEBE_sgRNA2	TCCTAGTGACCCTTACCTGANNN	Ghir_A09	28503382	gtCcAGTGcCCCTTACCgGATGG	+	5
GhPEBE_sgRNA2	TCCTAGTGACCCTTACCTGANNN	Ghir_A09	42816166	TCCTAtcGACCaTgtCCTGAGGG	-	5
GhPEBE_sgRNA2	TCCTAGTGACCCTTACCTGANNN	Ghir_A09	44339456	caCTAGTGACCCcTAtCTGtAGG	-	5
GhPEBE_sgRNA2	TCCTAGTGACCCTTACCTGANNN	Ghir_A09	55956637	gtCTAtTGcCCCTTACCTaATGG	+	5
GhPEBE_sgRNA2	TCCTAGTGACCCTTACCTGANNN	Ghir_A09	68662165	TCaTAGTcACCgTTcCCTcAAGG	-	5
GhPEBE_sgRNA2	TCCTAGTGACCCTTACCTGANNN	Ghir_A09	70440662	aCCTAGTGAtCCTTACtTaAGGG	+	4
GhPEBE_sgRNA2	TCCTAGTGACCCTTACCTGANNN	Ghir_A09	76420485	TttTAGTGACtCTaAaCTGATGG	+	5
GhPEBE_sgRNA2	TCCTAGTGACCCTTACCTGANNN	Ghir_A09	82077726	TCCTAtcGACCaTgtCCTGAGGG	+	5
GhPEBE_sgRNA2	TCCTAGTGACCCTTACCTGANNN	Ghir_A10	13808813	TCCTtaTGAtgCTTAgCTGATGG	-	5
GhPEBE_sgRNA2	TCCTAGTGACCCTTACCTGANNN	Ghir_A10	20143662	TCgTAGaGAaCCTTtCtTGATGG	+	5
GhPEBE_sgRNA2	TCCTAGTGACCCTTACCTGANNN	Ghir_A10	20478533	TCgTAGaGAaCCTTtCCTGgTGG	-	5
GhPEBE_sgRNA2	TCCTAGTGACCCTTACCTGANNN	Ghir_A10	52286197	aCCTAGTtACCCTaACCaGAGGG	-	4
GhPEBE_sgRNA2	TCCTAGTGACCCTTACCTGANNN	Ghir_A10	71573711	TCtTctTGACCCTTAgtTGATGG	-	5
GhPEBE_sgRNA2	TCCTAGTGACCCTTACCTGANNN	Ghir_A10	72218784	TCCTAaTGAaaCaaACCTGACGG	+	5
GhPEBE_sgRNA2	TCCTAGTGACCCTTACCTGANNN	Ghir_A10	78857260	TCgTAGaGAaCCTTtCCTGgTGG	+	5
GhPEBE_sgRNA2	TCCTAGTGACCCTTACCTGANNN	Ghir_A10	78949005	TCCaAGgGACtCTgACtTGACGG	-	5
GhPEBE_sgRNA2	TCCTAGTGACCCTTACCTGANNN	Ghir_A10	81515066	TCCTAtTGAtgCTTtCCTaATGG	-	5
GhPEBE_sgRNA2	TCCTAGTGACCCTTACCTGANNN	Ghir_A10	87160967	TCCTAGaGAgCaTgACtTGAAGG	-	5
GhPEBE_sgRNA2	TCCTAGTGACCCTTACCTGANNN	Ghir_A10	101982161	TtCcAGaaACCCTTACCTtAAGG	-	5
GhPEBE_sgRNA2	TCCTAGTGACCCTTACCTGANNN	Ghir_A10	114667873	TCCTcGTaACCtTTAaCTGgTGG	+	5
GhPEBE_sgRNA2	TCCTAGTGACCCTTACCTGANNN	Ghir_A11	1841063	TCCTgGTGAaCtTTACtTGAGGG	-	4
GhPEBE_sgRNA2	TCCTAGTGACCCTTACCTGANNN	Ghir_A11	9526025	TtaaAtTGACCCTTACCTGtGGG	+	5
GhPEBE_sgRNA2	TCCTAGTGACCCTTACCTGANNN	Ghir_A11	11422004	TCCTAaTtACaCTTAaCgGAAGG	+	5
GhPEBE_sgRNA2	TCCTAGTGACCCTTACCTGANNN	Ghir_A11	20715215	TgCcAtTGACCCaTACCTcAAGG	-	5
GhPEBE_sgRNA2	TCCTAGTGACCCTTACCTGANNN	Ghir_A11	50773816	TCaTAGaGAaCCaTtCCTGATGG	+	5
GhPEBE_sgRNA2	TCCTAGTGACCCTTACCTGANNN	Ghir_A11	51712494	TgCTAGaGAaCCTTAatTGAGGG	+	5
GhPEBE_sgRNA2	TCCTAGTGACCCTTACCTGANNN	Ghir_A11	64673034	TCCTAtcGACCaTgtCCTGAGGG	+	5
GhPEBE_sgRNA2	TCCTAGTGACCCTTACCTGANNN	Ghir_A11	69366795	TtCTttTaACCCTTAgCTGATGG	+	5
GhPEBE_sgRNA2	TCCTAGTGACCCTTACCTGANNN	Ghir_A11	74855349	TCCTAGTGtCCtTTAgCatAGGG	+	5
GhPEBE_sgRNA2	TCCTAGTGACCCTTACCTGANNN	Ghir_A11	77229694	cCCTctTtACCCTTAgCTGATGG	+	5
GhPEBE_sgRNA2	TCCTAGTGACCCTTACCTGANNN	Ghir_A11	79601250	TCaTAGaGAaCCTTtCCTGgTGG	-	5
GhPEBE_sgRNA2	TCCTAGTGACCCTTACCTGANNN	Ghir_A11	87434842	TCaTAGaGAaCCTTtCCTGgTGG	-	5
GhPEBE_sgRNA2	TCCTAGTGACCCTTACCTGANNN	Ghir_A11	87691259	TgCTAGaGAaCCTTAatTGAGGG	-	5
GhPEBE_sgRNA2	TCCTAGTGACCCTTACCTGANNN	Ghir_A11	91993847	TCgTAGaGACCCTTtCCcGgTGG	-	5
GhPEBE_sgRNA2	TCCTAGTGACCCTTACCTGANNN	Ghir_A11	94010461	TaCTAcTatCCtTTACCTGACGG	+	5
GhPEBE_sgRNA2	TCCTAGTGACCCTTACCTGANNN	Ghir_A11	95892001	TCCTAaTGACaCaaACCTGgCGG	-	5
GhPEBE_sgRNA2	TCCTAGTGACCCTTACCTGANNN	Ghir_A11	108398792	TaCTAcTGACCCcTAaCTGtAGG	-	5
GhPEBE_sgRNA2	TCCTAGTGACCCTTACCTGANNN	Ghir_A11	110710746	gCCTtGTcACCCTTAaCTaAGGG	-	5
GhPEBE_sgRNA2	TCCTAGTGACCCTTACCTGANNN	Ghir_A11	112741546	TCCTAGTGAgCCTgcCCTtgTGG	-	5
GhPEBE_sgRNA2	TCCTAGTGACCCTTACCTGANNN	Ghir_A11	113273210	TCCTAGTGAgCCTgcCCTtgTGG	+	5
GhPEBE_sgRNA2	TCCTAGTGACCCTTACCTGANNN	Ghir_A11	113313151	TCCTAGTGAgCCTgcCCTtgTGG	+	5
GhPEBE_sgRNA2	TCCTAGTGACCCTTACCTGANNN	Ghir_A11	113293894	TCCTAGTGAgCCTgcCCTtgTGG	+	5
GhPEBE_sgRNA2	TCCTAGTGACCCTTACCTGANNN	Ghir_A12	21150585	TCgTAGaGAaCCTTtCCTGgTGG	+	5
GhPEBE_sgRNA2	TCCTAGTGACCCTTACCTGANNN	Ghir_A12	37557428	TCCTAtTaAtaCTTACCTtACGG	-	5
GhPEBE_sgRNA2	TCCTAGTGACCCTTACCTGANNN	Ghir_A12	37584173	TCgTAGaGAaCCTTtCCcGATGG	-	5
GhPEBE_sgRNA2	TCCTAGTGACCCTTACCTGANNN	Ghir_A12	41701960	cCCTAcgaACtCTTACCTGATGG	+	5
GhPEBE_sgRNA2	TCCTAGTGACCCTTACCTGANNN	Ghir_A13	9154271	TaCaAGTGACCCaaACgTGATGG	-	5
GhPEBE_sgRNA2	TCCTAGTGACCCTTACCTGANNN	Ghir_A13	29232991	TCCTAcTGAgCtTTgtCTGATGG	+	5
GhPEBE_sgRNA2	TCCTAGTGACCCTTACCTGANNN	Ghir_A13	55302920	TCCTAaaGACCtTTACaTGgCGG	+	5
GhPEBE_sgRNA2	TCCTAGTGACCCTTACCTGANNN	Ghir_A13	66377497	TaCTAcTattCCTTACCTGACGG	+	5
GhPEBE_sgRNA2	TCCTAGTGACCCTTACCTGANNN	Ghir_D01	349474	TCCcAGgGACtaTTACaTGATGG	+	5
GhPEBE_sgRNA2	TCCTAGTGACCCTTACCTGANNN	Ghir_D01	12689767	aCaTAtTGACCCaTACtTGAAGG	+	5
GhPEBE_sgRNA2	TCCTAGTGACCCTTACCTGANNN	Ghir_D01	20451724	cCCTgGTtACCCTaACCaGAGGG	+	5
GhPEBE_sgRNA2	TCCTAGTGACCCTTACCTGANNN	Ghir_D01	30071645	TttgAGTaACCCTTACCTGtTGG	-	5
GhPEBE_sgRNA2	TCCTAGTGACCCTTACCTGANNN	Ghir_D01	36036252	TgCTAGaGAaCCTTAaCTaAAGG	-	5
GhPEBE_sgRNA2	TCCTAGTGACCCTTACCTGANNN	Ghir_D01	43896753	TCCTAGTGAatCTcACtgGAAGG	-	5
GhPEBE_sgRNA2	TCCTAGTGACCCTTACCTGANNN	Ghir_D01	57724606	TCCTAGTGAatCTcACtgGAAGG	-	5
GhPEBE_sgRNA2	TCCTAGTGACCCTTACCTGANNN	Ghir_D02	3615744	TCaccaTGACCCTTACCTGtGGG	+	5
GhPEBE_sgRNA2	TCCTAGTGACCCTTACCTGANNN	Ghir_D02	3670201	TCaccaTGACCCTTACCTGtGGG	+	5
GhPEBE_sgRNA2	TCCTAGTGACCCTTACCTGANNN	Ghir_D02	12502216	TCCgtGTGACCCTgACCatACGG	-	5
GhPEBE_sgRNA2	TCCTAGTGACCCTTACCTGANNN	Ghir_D02	12642288	TCCTAGTGttCCTaACaTtATGG	+	5
GhPEBE_sgRNA2	TCCTAGTGACCCTTACCTGANNN	Ghir_D02	20963317	TCCcAGgGACCaTTACtaGACGG	-	5
GhPEBE_sgRNA2	TCCTAGTGACCCTTACCTGANNN	Ghir_D02	56807963	TCCTAaaGAtCCTatCCTGAAGG	-	5
GhPEBE_sgRNA2	TCCTAGTGACCCTTACCTGANNN	Ghir_D03	1646530	TCCTAGTGAatCTcACtgGAAGG	-	5
GhPEBE_sgRNA2	TCCTAGTGACCCTTACCTGANNN	Ghir_D03	3945624	TCCTAtcGACCaTgtCCTGAGGG	+	5
GhPEBE_sgRNA2	TCCTAGTGACCCTTACCTGANNN	Ghir_D03	17344877	TCCTAtTGtCttTcACCTGAAGG	-	5
GhPEBE_sgRNA2	TCCTAGTGACCCTTACCTGANNN	Ghir_D03	21481918	aCCTAGTtACaCTaACCaGAGGG	+	5
GhPEBE_sgRNA2	TCCTAGTGACCCTTACCTGANNN	Ghir_D03	42605549	TCaaAtTGACCCaTAgCTGATGG	+	5
GhPEBE_sgRNA2	TCCTAGTGACCCTTACCTGANNN	Ghir_D03	44047844	TatTAGTGAaCCTTACtTGtTGG	+	5
GhPEBE_sgRNA2	TCCTAGTGACCCTTACCTGANNN	Ghir_D03	48546064	TCCTAGTGACatgTACtaGAGGG	-	5
GhPEBE_sgRNA2	TCCTAGTGACCCTTACCTGANNN	Ghir_D03	50722047	TCCTAaTGAaaCaaACCTGACGG	+	5
GhPEBE_sgRNA2	TCCTAGTGACCCTTACCTGANNN	Ghir_D04	33612340	TttTgGTGACCaTTAgCTGAAGG	-	5
GhPEBE_sgRNA2	TCCTAGTGACCCTTACCTGANNN	Ghir_D04	34851458	aCCTAGTGAtCCTTAttTaAGGG	-	5
GhPEBE_sgRNA2	TCCTAGTGACCCTTACCTGANNN	Ghir_D05	19008404	TCaaAGTGAtaCTTACCTtAAGG	-	5
GhPEBE_sgRNA2	TCCTAGTGACCCTTACCTGANNN	Ghir_D05	42559474	TCaTAGTGACtCTTACacaAGGG	+	5
GhPEBE_sgRNA2	TCCTAGTGACCCTTACCTGANNN	Ghir_D06	6862694	cCCTttcGAaCCTTACCTGAAGG	-	5
GhPEBE_sgRNA2	TCCTAGTGACCCTTACCTGANNN	Ghir_D06	25654008	TCCTAtcGACCaTgtCCTGAGGG	-	5
GhPEBE_sgRNA2	TCCTAGTGACCCTTACCTGANNN	Ghir_D06	30927467	TCCTAtTGAggCTTACCgtAAGG	+	5
GhPEBE_sgRNA2	TCCTAGTGACCCTTACCTGANNN	Ghir_D06	30889545	TCCTgtTGAgaCTTACCTtAAGG	-	5
GhPEBE_sgRNA2	TCCTAGTGACCCTTACCTGANNN	Ghir_D06	30856308	TCCTAtTGAgaCTTACCgtAAGG	-	5
GhPEBE_sgRNA2	TCCTAGTGACCCTTACCTGANNN	Ghir_D06	30820858	TCCTAtTGAgaCTTACCatAAGG	-	5
GhPEBE_sgRNA2	TCCTAGTGACCCTTACCTGANNN	Ghir_D06	31022075	TCCTAtTGAaaCTTACCgtAAGG	-	5
GhPEBE_sgRNA2	TCCTAGTGACCCTTACCTGANNN	Ghir_D06	31231702	TCCTAtTGAgaCTTACCgtAAGG	+	5
GhPEBE_sgRNA2	TCCTAGTGACCCTTACCTGANNN	Ghir_D06	31216788	TCCTAGTGAgaCTTACCgtAAGG	+	4
GhPEBE_sgRNA2	TCCTAGTGACCCTTACCTGANNN	Ghir_D06	48000406	TCCTAGTGAgtCTcACtgGAAGG	-	5
GhPEBE_sgRNA2	TCCTAGTGACCCTTACCTGANNN	Ghir_D06	50498838	TttTAaTtAtCCTTACCTGATGG	+	5
GhPEBE_sgRNA2	TCCTAGTGACCCTTACCTGANNN	Ghir_D06	52490058	gCCTAtacgCCCTTACCTGATGG	+	5
GhPEBE_sgRNA2	TCCTAGTGACCCTTACCTGANNN	Ghir_D07	172947	TCCTAtcGACCaTgtCCTGAGGG	+	5
GhPEBE_sgRNA2	TCCTAGTGACCCTTACCTGANNN	Ghir_D07	29991912	TCaTAGTcACCCTTgCaTaAGGG	+	5
GhPEBE_sgRNA2	TCCTAGTGACCCTTACCTGANNN	Ghir_D07	30737969	gCCTAtTGctCCTTACCgGATGG	-	5
GhPEBE_sgRNA2	TCCTAGTGACCCTTACCTGANNN	Ghir_D07	33689385	TatTAGTGtCtCcTACCTGATGG	+	5
GhPEBE_sgRNA2	TCCTAGTGACCCTTACCTGANNN	Ghir_D07	57598389	TCCTAtcGACCaTgtCCTGAGGG	-	5
GhPEBE_sgRNA2	TCCTAGTGACCCTTACCTGANNN	Ghir_D08	22261506	TatTtcTGACCCTcACCTGATGG	+	5
GhPEBE_sgRNA2	TCCTAGTGACCCTTACCTGANNN	Ghir_D08	29716893	TCCaAGTtgtCCTTACCTGtGGG	-	5
GhPEBE_sgRNA2	TCCTAGTGACCCTTACCTGANNN	Ghir_D08	31178458	aCCaAGTctCCCTTACCTcAGGG	-	5
GhPEBE_sgRNA2	TCCTAGTGACCCTTACCTGANNN	Ghir_D08	34817546	cCgTAtTGgCCCaTACCTGATGG	+	5
GhPEBE_sgRNA2	TCCTAGTGACCCTTACCTGANNN	Ghir_D08	34968914	TCCTAGgtACCaTTAgCTaAAGG	+	5
GhPEBE_sgRNA2	TCCTAGTGACCCTTACCTGANNN	Ghir_D08	42413779	TCCTAGTGACaCTcAttgGAAGG	+	5
GhPEBE_sgRNA2	TCCTAGTGACCCTTACCTGANNN	Ghir_D08	59753362	TCCTgGTGAaCtTTACtTGAGGG	-	4
GhPEBE_sgRNA2	TCCTAGTGACCCTTACCTGANNN	Ghir_D08	61316105	TCaTttTaACCCTTAtCTGATGG	-	5
GhPEBE_sgRNA2	TCCTAGTGACCCTTACCTGANNN	Ghir_D08	66536809	TCCaAGTGACCCaaACCTcAGGG	+	4
GhPEBE_sgRNA2	TCCTAGTGACCCTTACCTGANNN	Ghir_D09	5795801	aCCTAGgtACCCaTACCgGACGG	-	5
GhPEBE_sgRNA2	TCCTAGTGACCCTTACCTGANNN	Ghir_D09	6076510	TCgTgGTGACCCgacCCTGAGGG	-	5
GhPEBE_sgRNA2	TCCTAGTGACCCTTACCTGANNN	Ghir_D09	12158024	TaCTAGaaACCCTTACCctAAGG	-	5
GhPEBE_sgRNA2	TCCTAGTGACCCTTACCTGANNN	Ghir_D09	15262633	atCTAGTtACCCTaACCaGAGGG	-	5
GhPEBE_sgRNA2	TCCTAGTGACCCTTACCTGANNN	Ghir_D09	25650587	TCCaAtTaACCCTTACaTtAAGG	-	5
GhPEBE_sgRNA2	TCCTAGTGACCCTTACCTGANNN	Ghir_D09	28537633	TCaaAGTGACCCTaAaaTGAAGG	+	5
GhPEBE_sgRNA2	TCCTAGTGACCCTTACCTGANNN	Ghir_D09	39522570	TCCTAtTGAgaCTTACCgtAAGG	+	5
GhPEBE_sgRNA2	TCCTAGTGACCCTTACCTGANNN	Ghir_D09	41108629	TCaTAGTcACCgTTcCCTcAAGG	-	5
GhPEBE_sgRNA2	TCCTAGTGACCCTTACCTGANNN	Ghir_D09	42442680	aCCTAGTGAtCCTTACtTaAGGG	-	4
GhPEBE_sgRNA2	TCCTAGTGACCCTTACCTGANNN	Ghir_D10	28850820	TCCTAtTGAggCTTACCgaAAGG	-	5
GhPEBE_sgRNA2	TCCTAGTGACCCTTACCTGANNN	Ghir_D10	29054215	TCCTAtTGAggCTTACCgaAAGG	+	5
GhPEBE_sgRNA2	TCCTAGTGACCCTTACCTGANNN	Ghir_D10	29058752	TCCTAtTGAggCTTACCgtACGG	-	5
GhPEBE_sgRNA2	TCCTAGTGACCCTTACCTGANNN	Ghir_D10	32722010	gCCTtGaGACCtTTACCTaAAGG	+	5
GhPEBE_sgRNA2	TCCTAGTGACCCTTACCTGANNN	Ghir_D10	42306555	TCCaAagGACCtTTACCaGAGGG	+	5
GhPEBE_sgRNA2	TCCTAGTGACCCTTACCTGANNN	Ghir_D10	50978222	TCCTAtTtACaaTTACCTtAAGG	-	5
GhPEBE_sgRNA2	TCCTAGTGACCCTTACCTGANNN	Ghir_D11	1776140	TCCTgGTGAaCtTTACtTGAGGG	-	4
GhPEBE_sgRNA2	TCCTAGTGACCCTTACCTGANNN	Ghir_D11	8772686	TtaaAtTGACCCTTACCTGtGGG	+	5
GhPEBE_sgRNA2	TCCTAGTGACCCTTACCTGANNN	Ghir_D11	12400210	TCCTAtcGACCaTgtCCTGAGGG	-	5
GhPEBE_sgRNA2	TCCTAGTGACCCTTACCTGANNN	Ghir_D11	21027511	TCCaAGTGtCCCTcACCgtAAGG	+	5
GhPEBE_sgRNA2	TCCTAGTGACCCTTACCTGANNN	Ghir_D11	23459996	TCCTAGTGtCCCTagttTGAAGG	-	5
GhPEBE_sgRNA2	TCCTAGTGACCCTTACCTGANNN	Ghir_D11	24216138	TgCTcGTGACCCTaAtCTGACGG	+	4
GhPEBE_sgRNA2	TCCTAGTGACCCTTACCTGANNN	Ghir_D11	62649819	TCCTAGTGAgCCTgcCCTtgTGG	-	5
GhPEBE_sgRNA2	TCCTAGTGACCCTTACCTGANNN	Ghir_D11	62682147	TCCTAGTGAgCCTacCCTtgTGG	-	5
GhPEBE_sgRNA2	TCCTAGTGACCCTTACCTGANNN	Ghir_D11	63093396	TCCTAGTGAgCCTgcCCTtgTGG	+	5
GhPEBE_sgRNA2	TCCTAGTGACCCTTACCTGANNN	Ghir_D11	63117292	TCCTAGTGAaCCTgcCCTtgTGG	+	5
GhPEBE_sgRNA2	TCCTAGTGACCCTTACCTGANNN	Ghir_D11	63167140	TCCTAGTGAgCCTgcCCTtgTGG	+	5
GhPEBE_sgRNA2	TCCTAGTGACCCTTACCTGANNN	Ghir_D11	63142291	TCCTAGTGAgCCTgcCCTtgTGG	+	5
GhPEBE_sgRNA2	TCCTAGTGACCCTTACCTGANNN	Ghir_D11	70123226	TCCTAtcGACCaTgtCCTGAGGG	+	5
GhPEBE_sgRNA2	TCCTAGTGACCCTTACCTGANNN	Ghir_D12	21850491	TCtaAGaGACtCTTACCTaATGG	-	5
GhPEBE_sgRNA2	TCCTAGTGACCCTTACCTGANNN	Ghir_D12	50485888	TCCgAtTGcCCCTTACCTttCGG	-	5
GhPEBE_sgRNA2	TCCTAGTGACCCTTACCTGANNN	Ghir_D13	2935937	TCCTAGTGAaaCaaACCTGgCGG	+	5
GhPEBE_sgRNA2	TCCTAGTGACCCTTACCTGANNN	Ghir_D13	7885315	TCCcAGTGcCCCTTcgCTaATGG	+	5
GhPEBE_sgRNA2	TCCTAGTGACCCTTACCTGANNN	Ghir_D13	22245253	aCCaAGTGgCCCcTACCTtAGGG	+	5
GhPEBE_sgRNA2	TCCTAGTGACCCTTACCTGANNN	Ghir_D13	22880426	gCtTAGcGACCCTaACCaGATGG	-	5
GhPEBE_sgRNA2	TCCTAGTGACCCTTACCTGANNN	Ghir_D13	33665756	gCCTAGTtAgCCcaACCTGAGGG	-	5
GhPEBE_sgRNA2	TCCTAGTGACCCTTACCTGANNN	Ghir_D13	56203236	TCCTAaTGAaaCaaACCTGACGG	+	5
GhPEBE_sgRNA2	TCCTAGTGACCCTTACCTGANNN	Ghir_D13	62512175	TCCTAtcGACCaTgtCCTGAGGG	+	5
GhPEBE_sgRNA2	TCCTAGTGACCCTTACCTGANNN	Scaffold1501	32004	cCCTgGTGgCCCTgtCCTGACGG	+	5
GhPEBE_sgRNA2	TCCTAGTGACCCTTACCTGANNN	Scaffold3102	4445	TCCTAGTGtCCtTTAgCTtcGGG	-	5
GhPEBE_sgRNA2	TCCTAGTGACCCTTACCTGANNN	Scaffold72	77471	TCaTAGaGAaCCTTtCCTGgTGG	+	5

## Sheet: 7.Exrpression ABE
Table S7. Expression levels (TPM) of TadA, nCas9 and dCas9 in GhABE7.10 edited plant.
target_id	length	eff_length	est_counts	tpm
GhABE7.10nCas9	5388	5149.37	23284	1000000
GhABE7.10dCas9	5388	5147.59	47047	1000000
